# Supplementary material for: 2-Eth­oxy-5-methylbis[1,2,4]triazolo[1,5-a:4′,3′-c]quinazoline
Source: Acta Crystallogr Sect E Struct Rep Online. 2011 Dec 14;68(Pt 1):o101. doi: 10.1107/S1600536811052810 (PMC3254449; doi:10.1107/S1600536811052810)
Supplement: Supplementary file 1 [file e-68-0o101-sup1.cif]

##############################################################################
#                                                                            #
# This CIF contains the data in a paper accepted for publication in          #
# Acta Crystallographica Section E. It conforms to the requirements of       #
# Notes for Authors for Acta Crystallographica Section E, and has been       #
# peer reviewed under the auspices of the IUCr Commission on Journals.       #
#                                                                            #
# Full details of the Crystallographic Information File format               #
# are given in the paper "The Crystallographic Information File (CIF):       #
# a New Standard Archive File for Crystallography" by S. R. Hall, F. H.      #
# Allen and I. D. Brown [Acta Cryst. (1991), A47, 655-685].                  #
#                                                                            #
# The current version of the core CIF dictionary is obtainable from          #
# ftp://ftp.iucr.org/pub/cif_core.dic.                                       #
#                                                                            #
# Software is freely available for graphical display of the structure(s)     #
# in this CIF. For information consult the CIF software page                 #
# http://www.iucr.org/resources/cif/software.                                #
#                                                                            #
# This file may be used for bona fide research purposes within the           #
# scientific community so long as proper attribution is given to the journal # 
# article from which it was obtained.                                        #
#                                                                            #
##############################################################################
data_I
_audit_creation_method     SHELXL-97
_chemical_name_systematic
;
2-Ethoxy-5-methylbis[1,2,4]triazolo[1,5-<i>a</i>:4',3'-<i>c</i>]quinazoline
;
_chemical_name_common     ?
_chemical_formula_moiety     'C13 H12 N6 O'
_chemical_formula_sum     'C13 H12 N6 O'
_chemical_formula_iupac     'C13 H12 N6 O'
_chemical_formula_weight     268.29
_chemical_melting_point     ?
_symmetry_cell_setting     monoclinic
_symmetry_space_group_name_H-M     'P 21/c'
_symmetry_space_group_name_Hall     '-P 2ybc'
loop_
    _symmetry_equiv_pos_as_xyz
    'x, y, z'
    '-x, y+1/2, -z+1/2'
    '-x, -y, -z'
    'x, -y-1/2, z-1/2'
_cell_length_a     7.4121(11)
_cell_length_b     19.240(3)
_cell_length_c     9.3096(14)
_cell_angle_alpha     90.00
_cell_angle_beta     109.051(2)
_cell_angle_gamma     90.00
_cell_volume     1254.9(3)
_cell_formula_units_Z     4
_cell_measurement_reflns_used     210
_cell_measurement_theta_min     1.2
_cell_measurement_theta_max     27.0
_cell_measurement_temperature     153(2)
_exptl_crystal_description     plate
_exptl_crystal_colour     colourless
_exptl_crystal_size_max     0.43
_exptl_crystal_size_mid     0.21
_exptl_crystal_size_min     0.05
_exptl_crystal_density_diffrn     1.420
_exptl_crystal_density_meas     ?
_exptl_crystal_density_method     'not measured'
_exptl_crystal_F_000     560
_exptl_absorpt_coefficient_mu     0.098
_exptl_absorpt_correction_type     multi-scan
_exptl_absorpt_process_details     '(SADABS; Bruker, 1998)'
_exptl_absorpt_correction_T_min     0.9591
_exptl_absorpt_correction_T_max     0.9951
_exptl_special_details     ?
_diffrn_ambient_temperature     153(2)
_diffrn_radiation_type     MoK\a
_diffrn_radiation_wavelength     0.71073
_diffrn_radiation_source     'fine-focus sealed tube'
_diffrn_radiation_monochromator     graphite
_diffrn_measurement_device_type     'Bruker SMART APEX CCD area-detector'
_diffrn_measurement_method     '\w scan'
_diffrn_detector_area_resol_mean     ?
_diffrn_reflns_number     2851
_diffrn_reflns_av_R_equivalents     0.0532
_diffrn_reflns_av_sigmaI/netI     0.0692
_diffrn_reflns_theta_min     2.55
_diffrn_reflns_theta_max     27.50
_diffrn_reflns_theta_full     27.50
_diffrn_measured_fraction_theta_max     0.991
_diffrn_measured_fraction_theta_full     0.991
_diffrn_reflns_limit_h_min     -9
_diffrn_reflns_limit_h_max     9
_diffrn_reflns_limit_k_min     -24
_diffrn_reflns_limit_k_max     24
_diffrn_reflns_limit_l_min     0
_diffrn_reflns_limit_l_max     11
_refine_special_details
;
Refinement of <i>F</i>^2^ against ALL reflections. The weighted <i>R</i>-factor
<i>wR</i> and goodness of fit <i>S</i> are based on <i>F</i>^2^, conventional
<i>R</i>-factors <i>R</i> are based on <i>F</i>, with <i>F</i> set to zero for
negative <i>F</i>^2^. The threshold expression of <i>F</i>^2^ >
\s(<i>F</i>^2^) is used only for calculating <i>R</i>-factors(gt) <i>etc</i>.
and is not relevant to the choice of reflections for refinement.
<i>R</i>-factors based on <i>F</i>^2^ are statistically about twice as large
as those based on <i>F</i>, and <i>R</i>- factors based on ALL data will be
even larger.
;
_reflns_number_total     2851
_reflns_number_gt     1817
_reflns_threshold_expression     I>2sigma(I)
_refine_ls_structure_factor_coef     Fsqd
_refine_ls_matrix_type     full
_refine_ls_R_factor_all     0.0989
_refine_ls_R_factor_gt     0.0551
_refine_ls_wR_factor_gt     0.1162
_refine_ls_wR_factor_ref     0.1343
_refine_ls_goodness_of_fit_ref     0.907
_refine_ls_restrained_S_all     0.907
_refine_ls_number_reflns     2851
_refine_ls_number_parameters     183
_refine_ls_number_restraints     0
_refine_ls_hydrogen_treatment     constr
_refine_ls_weighting_scheme     calc
_refine_ls_weighting_details
         'calc w=1/[\s^2^(Fo^2^)+(0.0720P)^2^+0.0000P] where P=(Fo^2^+2Fc^2^)/3'
_atom_sites_solution_hydrogens     geom
_atom_sites_solution_primary     direct
_atom_sites_solution_secondary     difmap
_refine_ls_shift/su_max     0.044
_refine_ls_shift/su_mean     0.002
_refine_diff_density_max     0.293
_refine_diff_density_min     -0.240
_refine_ls_extinction_method     none
_refine_ls_extinction_coef     ?
loop_
    _atom_type_symbol
    _atom_type_description
    _atom_type_scat_dispersion_real
    _atom_type_scat_dispersion_imag
    _atom_type_scat_source
    'C' 'C' 0.0033 0.0016
                         'International Tables Vol C Tables 4.2.6.8 and 6.1.1.4'
    'H' 'H' 0.0000 0.0000
                         'International Tables Vol C Tables 4.2.6.8 and 6.1.1.4'
    'N' 'N' 0.0061 0.0033
                         'International Tables Vol C Tables 4.2.6.8 and 6.1.1.4'
    'O' 'O' 0.0106 0.0060
                         'International Tables Vol C Tables 4.2.6.8 and 6.1.1.4'
_computing_data_collection     'SMART (Bruker, 1998)'
_computing_cell_refinement     'SAINT (Bruker, 1998)'
_computing_data_reduction     'SAINT (Bruker, 1998)'
_computing_structure_solution     'SHELXS97 (Sheldrick, 2008)'
_computing_structure_refinement     'SHELXL97 (Sheldrick, 2008)'
_computing_molecular_graphics     'SHELXTL (Sheldrick, 2008)'
_computing_publication_material
;
<i>publCIF</i> (Westrip, 2010)
;
loop_
    _atom_site_type_symbol
    _atom_site_label
    _atom_site_fract_x
    _atom_site_fract_y
    _atom_site_fract_z
    _atom_site_U_iso_or_equiv
    _atom_site_adp_type
    _atom_site_calc_flag
    _atom_site_refinement_flags
    _atom_site_occupancy
    _atom_site_symmetry_multiplicity
    _atom_site_disorder_assembly
    _atom_site_disorder_group
    O O1 0.26808(18) 0.12586(7) 0.60062(14) 0.0292(4) Uani d . 1 1 . .
    N N5 -0.0311(2) 0.21218(8) 0.29706(16) 0.0243(4) Uani d . 1 1 . .
    N N3 0.0101(2) 0.33173(8) 0.34526(16) 0.0244(4) Uani d . 1 1 . .
    N N4 0.1812(2) 0.23979(8) 0.52010(16) 0.0233(4) Uani d . 1 1 . .
    N N6 0.0364(2) 0.14887(8) 0.36339(16) 0.0265(4) Uani d . 1 1 . .
    N N1 -0.0267(3) 0.44495(9) 0.32026(18) 0.0375(4) Uani d . 1 1 . .
    N N2 -0.1545(2) 0.41376(9) 0.18987(18) 0.0360(4) Uani d . 1 1 . .
    C C6 -0.1751(3) 0.22080(10) 0.1548(2) 0.0263(5) Uani d . 1 1 . .
    C C1 -0.2270(3) 0.28941(10) 0.10826(19) 0.0273(5) Uani d . 1 1 . .
    C C8 0.0587(2) 0.26359(10) 0.39243(19) 0.0223(4) Uani d . 1 1 . .
    C C11 0.1609(2) 0.16942(10) 0.49439(19) 0.0232(4) Uani d . 1 1 . .
    C C5 -0.2620(3) 0.16363(11) 0.0665(2) 0.0322(5) Uani d . 1 1 . .
    H H5 -0.2268 0.1175 0.1003 0.039 Uiso calc R 1 1 . .
    C C7 -0.1306(3) 0.34608(11) 0.20684(19) 0.0276(5) Uani d . 1 1 . .
    C C4 -0.4021(3) 0.17661(12) -0.0729(2) 0.0379(6) Uani d . 1 1 . .
    H H4 -0.4620 0.1386 -0.1356 0.045 Uiso calc R 1 1 . .
    C C3 -0.4562(3) 0.24455(12) -0.1222(2) 0.0379(6) Uani d . 1 1 . .
    H H3 -0.5523 0.2522 -0.2174 0.045 Uiso calc R 1 1 . .
    C C9 0.0698(3) 0.39608(10) 0.4119(2) 0.0292(5) Uani d . 1 1 . .
    C C2 -0.3704(3) 0.30040(12) -0.0332(2) 0.0349(5) Uani d . 1 1 . .
    H H2 -0.4079 0.3464 -0.0671 0.042 Uiso calc R 1 1 . .
    C C10 0.2187(3) 0.40648(10) 0.5633(2) 0.0336(5) Uani d . 1 1 . .
    H H10A 0.2326 0.4562 0.5868 0.050 Uiso calc R 1 1 . .
    H H10B 0.3407 0.3877 0.5610 0.050 Uiso calc R 1 1 . .
    H H10C 0.1805 0.3823 0.6414 0.050 Uiso calc R 1 1 . .
    C C12 0.2394(3) 0.05207(10) 0.5604(2) 0.0371(5) Uani d . 1 1 . .
    H H12A 0.2652 0.0432 0.4642 0.045 Uiso calc R 1 1 . .
    H H12B 0.1059 0.0386 0.5465 0.045 Uiso calc R 1 1 . .
    C C13 0.3737(3) 0.01071(11) 0.6867(2) 0.0439(6) Uani d . 1 1 . .
    H H13A 0.5055 0.0238 0.6983 0.066 Uiso calc R 1 1 . .
    H H13B 0.3556 -0.0389 0.6628 0.066 Uiso calc R 1 1 . .
    H H13C 0.3479 0.0202 0.7816 0.066 Uiso calc R 1 1 . .
loop_
    _atom_site_aniso_label
    _atom_site_aniso_U_11
    _atom_site_aniso_U_22
    _atom_site_aniso_U_33
    _atom_site_aniso_U_12
    _atom_site_aniso_U_13
    _atom_site_aniso_U_23
    O1 0.0254(7) 0.0221(8) 0.0340(7) 0.0003(6) 0.0013(6) -0.0025(6)
    N5 0.0207(8) 0.0270(10) 0.0242(8) -0.0019(7) 0.0060(6) -0.0033(7)
    N3 0.0219(8) 0.0257(10) 0.0265(8) 0.0020(7) 0.0092(7) 0.0015(7)
    N4 0.0174(8) 0.0253(10) 0.0263(8) -0.0008(7) 0.0059(7) -0.0020(7)
    N6 0.0241(8) 0.0264(10) 0.0272(8) -0.0008(7) 0.0061(7) -0.0031(7)
    N1 0.0416(11) 0.0319(11) 0.0399(10) 0.0074(9) 0.0147(8) 0.0028(8)
    N2 0.0360(10) 0.0366(12) 0.0348(9) 0.0086(9) 0.0108(8) 0.0047(8)
    C6 0.0185(9) 0.0407(13) 0.0216(9) -0.0026(9) 0.0091(7) -0.0014(9)
    C1 0.0190(9) 0.0404(13) 0.0248(9) 0.0005(9) 0.0100(8) 0.0021(8)
    C8 0.0169(9) 0.0267(11) 0.0249(9) -0.0012(8) 0.0092(8) -0.0029(8)
    C11 0.0179(9) 0.0252(11) 0.0264(9) -0.0011(8) 0.0073(7) -0.0038(8)
    C5 0.0256(10) 0.0441(14) 0.0282(10) -0.0102(10) 0.0107(8) -0.0060(9)
    C7 0.0226(10) 0.0359(13) 0.0258(9) 0.0068(9) 0.0099(8) 0.0062(9)
    C4 0.0254(11) 0.0629(17) 0.0263(10) -0.0151(11) 0.0097(9) -0.0098(10)
    C3 0.0200(10) 0.0670(17) 0.0250(10) -0.0045(11) 0.0050(8) 0.0011(10)
    C9 0.0296(11) 0.0266(12) 0.0350(10) 0.0017(9) 0.0153(9) -0.0033(9)
    C2 0.0220(10) 0.0553(15) 0.0281(10) 0.0034(10) 0.0092(9) 0.0076(10)
    C10 0.0338(12) 0.0270(12) 0.0394(11) -0.0031(10) 0.0110(9) -0.0077(9)
    C12 0.0357(12) 0.0240(12) 0.0473(12) -0.0033(10) 0.0076(10) -0.0056(10)
    C13 0.0462(14) 0.0250(13) 0.0560(14) 0.0026(10) 0.0106(11) 0.0014(10)
_geom_special_details
;
All e.s.d.'s (except the e.s.d. in the dihedral angle between two l.s. planes)
are estimated using the full covariance matrix. The cell e.s.d.'s are taken
into account individually in the estimation of e.s.d.'s in distances, angles
and torsion angles; correlations between e.s.d.'s in cell parameters are only
used when they are defined by crystal symmetry. An approximate (isotropic)
treatment of cell e.s.d.'s is used for estimating e.s.d.'s involving l.s.
planes.
;
loop_
    _geom_bond_atom_site_label_1
    _geom_bond_atom_site_label_2
    _geom_bond_site_symmetry_2
    _geom_bond_distance
    _geom_bond_publ_flag
    O1 C11 . 1.341(2) ?
    O1 C12 . 1.466(2) ?
    N5 C8 . 1.351(2) ?
    N5 N6 . 1.383(2) ?
    N5 C6 . 1.414(2) ?
    N3 C9 . 1.391(2) ?
    N3 C8 . 1.392(2) ?
    N3 C7 . 1.395(2) ?
    N4 C8 . 1.320(2) ?
    N4 C11 . 1.375(2) ?
    N6 C11 . 1.327(2) ?
    N1 C9 . 1.313(2) ?
    N1 N2 . 1.407(2) ?
    N2 C7 . 1.317(3) ?
    C6 C5 . 1.398(3) ?
    C6 C1 . 1.403(3) ?
    C1 C2 . 1.412(3) ?
    C1 C7 . 1.454(3) ?
    C5 C4 . 1.395(3) ?
    C5 H5 . 0.9500 ?
    C4 C3 . 1.400(3) ?
    C4 H4 . 0.9500 ?
    C3 C2 . 1.379(3) ?
    C3 H3 . 0.9500 ?
    C9 C10 . 1.493(3) ?
    C2 H2 . 0.9500 ?
    C10 H10A . 0.9800 ?
    C10 H10B . 0.9800 ?
    C10 H10C . 0.9800 ?
    C12 C13 . 1.497(3) ?
    C12 H12A . 0.9900 ?
    C12 H12B . 0.9900 ?
    C13 H13A . 0.9800 ?
    C13 H13B . 0.9800 ?
    C13 H13C . 0.9800 ?
loop_
    _geom_angle_atom_site_label_1
    _geom_angle_atom_site_label_2
    _geom_angle_atom_site_label_3
    _geom_angle_site_symmetry_1
    _geom_angle_site_symmetry_3
    _geom_angle
    _geom_angle_publ_flag
    C11 O1 C12 . . 114.54(14) ?
    C8 N5 N6 . . 108.83(14) ?
    C8 N5 C6 . . 126.11(16) ?
    N6 N5 C6 . . 125.03(15) ?
    C9 N3 C8 . . 133.29(16) ?
    C9 N3 C7 . . 105.59(16) ?
    C8 N3 C7 . . 121.08(16) ?
    C8 N4 C11 . . 100.42(14) ?
    C11 N6 N5 . . 100.92(14) ?
    C9 N1 N2 . . 108.99(16) ?
    C7 N2 N1 . . 106.98(15) ?
    C5 C6 C1 . . 122.08(18) ?
    C5 C6 N5 . . 121.37(18) ?
    C1 C6 N5 . . 116.54(16) ?
    C6 C1 C2 . . 118.41(18) ?
    C6 C1 C7 . . 118.80(16) ?
    C2 C1 C7 . . 122.79(19) ?
    N4 C8 N5 . . 112.61(16) ?
    N4 C8 N3 . . 129.94(16) ?
    N5 C8 N3 . . 117.45(16) ?
    N6 C11 O1 . . 123.95(17) ?
    N6 C11 N4 . . 117.22(16) ?
    O1 C11 N4 . . 118.83(15) ?
    C4 C5 C6 . . 117.8(2) ?
    C4 C5 H5 . . 121.1 ?
    C6 C5 H5 . . 121.1 ?
    N2 C7 N3 . . 109.70(17) ?
    N2 C7 C1 . . 130.31(17) ?
    N3 C7 C1 . . 119.98(17) ?
    C5 C4 C3 . . 121.25(19) ?
    C5 C4 H4 . . 119.4 ?
    C3 C4 H4 . . 119.4 ?
    C2 C3 C4 . . 120.26(19) ?
    C2 C3 H3 . . 119.9 ?
    C4 C3 H3 . . 119.9 ?
    N1 C9 N3 . . 108.74(17) ?
    N1 C9 C10 . . 126.52(18) ?
    N3 C9 C10 . . 124.74(17) ?
    C3 C2 C1 . . 120.2(2) ?
    C3 C2 H2 . . 119.9 ?
    C1 C2 H2 . . 119.9 ?
    C9 C10 H10A . . 109.5 ?
    C9 C10 H10B . . 109.5 ?
    H10A C10 H10B . . 109.5 ?
    C9 C10 H10C . . 109.5 ?
    H10A C10 H10C . . 109.5 ?
    H10B C10 H10C . . 109.5 ?
    O1 C12 C13 . . 108.09(16) ?
    O1 C12 H12A . . 110.1 ?
    C13 C12 H12A . . 110.1 ?
    O1 C12 H12B . . 110.1 ?
    C13 C12 H12B . . 110.1 ?
    H12A C12 H12B . . 108.4 ?
    C12 C13 H13A . . 109.5 ?
    C12 C13 H13B . . 109.5 ?
    H13A C13 H13B . . 109.5 ?
    C12 C13 H13C . . 109.5 ?
    H13A C13 H13C . . 109.5 ?
    H13B C13 H13C . . 109.5 ?
loop_
    _geom_torsion_atom_site_label_1
    _geom_torsion_atom_site_label_2
    _geom_torsion_atom_site_label_3
    _geom_torsion_atom_site_label_4
    _geom_torsion_site_symmetry_1
    _geom_torsion_site_symmetry_2
    _geom_torsion_site_symmetry_3
    _geom_torsion_site_symmetry_4
    _geom_torsion
    _geom_torsion_publ_flag
    C8 N5 N6 C11 . . . . 0.41(17) ?
    C6 N5 N6 C11 . . . . -177.68(15) ?
    C9 N1 N2 C7 . . . . -0.1(2) ?
    C8 N5 C6 C5 . . . . -178.46(16) ?
    N6 N5 C6 C5 . . . . -0.7(3) ?
    C8 N5 C6 C1 . . . . 0.9(2) ?
    N6 N5 C6 C1 . . . . 178.64(15) ?
    C5 C6 C1 C2 . . . . -0.6(3) ?
    N5 C6 C1 C2 . . . . -179.99(15) ?
    C5 C6 C1 C7 . . . . 179.69(16) ?
    N5 C6 C1 C7 . . . . 0.3(2) ?
    C11 N4 C8 N5 . . . . 0.72(18) ?
    C11 N4 C8 N3 . . . . 180.00(16) ?
    N6 N5 C8 N4 . . . . -0.8(2) ?
    C6 N5 C8 N4 . . . . 177.30(15) ?
    N6 N5 C8 N3 . . . . 179.86(13) ?
    C6 N5 C8 N3 . . . . -2.1(2) ?
    C9 N3 C8 N4 . . . . 0.1(3) ?
    C7 N3 C8 N4 . . . . -177.21(17) ?
    C9 N3 C8 N5 . . . . 179.34(16) ?
    C7 N3 C8 N5 . . . . 2.0(2) ?
    N5 N6 C11 O1 . . . . -179.07(15) ?
    N5 N6 C11 N4 . . . . 0.04(19) ?
    C12 O1 C11 N6 . . . . 0.7(2) ?
    C12 O1 C11 N4 . . . . -178.38(14) ?
    C8 N4 C11 N6 . . . . -0.47(19) ?
    C8 N4 C11 O1 . . . . 178.70(15) ?
    C1 C6 C5 C4 . . . . 1.1(3) ?
    N5 C6 C5 C4 . . . . -179.63(15) ?
    N1 N2 C7 N3 . . . . -0.09(19) ?
    N1 N2 C7 C1 . . . . 178.94(18) ?
    C9 N3 C7 N2 . . . . 0.26(19) ?
    C8 N3 C7 N2 . . . . 178.22(14) ?
    C9 N3 C7 C1 . . . . -178.89(15) ?
    C8 N3 C7 C1 . . . . -0.9(2) ?
    C6 C1 C7 N2 . . . . -179.24(17) ?
    C2 C1 C7 N2 . . . . 1.1(3) ?
    C6 C1 C7 N3 . . . . -0.3(2) ?
    C2 C1 C7 N3 . . . . -179.94(15) ?
    C6 C5 C4 C3 . . . . -0.9(3) ?
    C5 C4 C3 C2 . . . . 0.2(3) ?
    N2 N1 C9 N3 . . . . 0.3(2) ?
    N2 N1 C9 C10 . . . . -179.39(17) ?
    C8 N3 C9 N1 . . . . -177.93(16) ?
    C7 N3 C9 N1 . . . . -0.3(2) ?
    C8 N3 C9 C10 . . . . 1.8(3) ?
    C7 N3 C9 C10 . . . . 179.35(16) ?
    C4 C3 C2 C1 . . . . 0.2(3) ?
    C6 C1 C2 C3 . . . . 0.0(3) ?
    C7 C1 C2 C3 . . . . 179.65(17) ?
    C11 O1 C12 C13 . . . . 177.76(15) ?
loop_
    _geom_hbond_atom_site_label_D
    _geom_hbond_atom_site_label_H
    _geom_hbond_atom_site_label_A
    _geom_hbond_site_symmetry_A
    _geom_hbond_distance_DH
    _geom_hbond_distance_HA
    _geom_hbond_distance_DA
    _geom_hbond_angle_DHA
    C3 H3 N4 1_454 0.95 2.60 3.533(2) 166
_iucr_refine_instructions_details
;
 TITL ra2    - SHELXL
CELL  0.71073    7.4121   19.2400    9.3096    90.000   109.051    90.000
ZERR     4    0.0011    0.0028    0.0014    0.0000    0.0020    0.0000
LATT 1
SYMM             - X ,    0.50000 + Y ,    0.50000 - Z
SFAC C  H  N  O
UNIT 52  48  24  4
OMIT 0 2 0
OMIT -2 55
L.S. 5
ACTA
BOND $H
FMAP 2
PLAN -10
HTAB
CONF
SIZE      0.430     0.210     0.050
WGHT   0.072000   0.000000
FVAR 10.084420
TEMP  -120.
O1     4   1.268078   0.125857   0.600620  11.000000   0.025440 =
           0.022090   0.034030  -0.002520   0.001290   0.000300
N5     3   0.968925   0.212177   0.297060  11.000000   0.020710 =
           0.027030   0.024210  -0.003350   0.006010  -0.001850
N3     3   1.010083   0.331726   0.345262  11.000000   0.021940 =
           0.025750   0.026460   0.001480   0.009210   0.001990
N4     3   1.181197   0.239790   0.520099  11.000000   0.017410 =
           0.025260   0.026280  -0.002020   0.005930  -0.000830
N6     3   1.036362   0.148869   0.363392  11.000000   0.024120 =
           0.026400   0.027240  -0.003110   0.006100  -0.000840
N1     3   0.973314   0.444947   0.320259  11.000000   0.041640 =
           0.031940   0.039940   0.002780   0.014660   0.007360
N2     3   0.845523   0.413761   0.189868  11.000000   0.035980 =
           0.036620   0.034840   0.004710   0.010810   0.008630
C6     1   0.824903   0.220804   0.154800  11.000000   0.018520 =
           0.040680   0.021590  -0.001400   0.009050  -0.002600
C1     1   0.772978   0.289408   0.108261  11.000000   0.018990 =
           0.040420   0.024750   0.002130   0.010040   0.000530
C8     1   1.058737   0.263591   0.392426  11.000000   0.016940 =
           0.026690   0.024890  -0.002850   0.009230  -0.001170
C11    1   1.160858   0.169419   0.494392  11.000000   0.017890 =
           0.025240   0.026400  -0.003770   0.007280  -0.001130
C5     1   0.737994   0.163625   0.066463  11.000000   0.025610 =
           0.044140   0.028220  -0.006000   0.010710  -0.010180
AFIX 43
H5     2   0.773221   0.117463   0.100288  11.000000  -1.200000
AFIX 0
C7     1   0.869356   0.346076   0.206843  11.000000   0.022560 =
           0.035940   0.025810   0.006230   0.009850   0.006830
C4     1   0.597892   0.176612  -0.072940  11.000000   0.025390 =
           0.062890   0.026320  -0.009780   0.009730  -0.015080
AFIX 43
H4     2   0.538000   0.138631  -0.135627  11.000000  -1.200000
AFIX 0
C3     1   0.543845   0.244554  -0.122245  11.000000   0.019950 =
           0.066950   0.025030   0.001100   0.005040  -0.004500
AFIX 43
H3     2   0.447731   0.252219  -0.217440  11.000000  -1.200000
AFIX 0
C9     1   1.069783   0.396077   0.411876  11.000000   0.029550 =
           0.026650   0.035030  -0.003280   0.015330   0.001680
C2     1   0.629570   0.300398  -0.033178  11.000000   0.021980 =
           0.055270   0.028110   0.007580   0.009220   0.003420
AFIX 43
H2     2   0.592057   0.346389  -0.067053  11.000000  -1.200000
AFIX 0
C10    1   1.218663   0.406482   0.563270  11.000000   0.033800 =
           0.026990   0.039420  -0.007680   0.010950  -0.003080
AFIX 137
H10A   2   1.232607   0.456243   0.586769  11.000000  -1.500000
H10B   2   1.340657   0.387745   0.561020  11.000000  -1.500000
H10C   2   1.180452   0.382288   0.641398  11.000000  -1.500000
AFIX 0
C12    1   1.239393   0.052073   0.560426  11.000000   0.035690 =
           0.023960   0.047280  -0.005550   0.007630  -0.003260
AFIX 23
H12A   2   1.265161   0.043195   0.464186  11.000000  -1.200000
H12B   2   1.105870   0.038557   0.546483  11.000000  -1.200000
AFIX 0
C13    1   1.373697   0.010707   0.686658  11.000000   0.046210 =
           0.025010   0.056040   0.001380   0.010580   0.002640
AFIX 137
H13A   2   1.505484   0.023806   0.698279  11.000000  -1.500000
H13B   2   1.355606  -0.038940   0.662769  11.000000  -1.500000
H13C   2   1.347909   0.020180   0.781551  11.000000  -1.500000
AFIX
HKLF    4
END
Q1     1   1.272500   0.270100   0.584800  11.000000   0.050000 0.290000
Q2     1   0.803900   0.323700   0.159800  11.000000   0.050000 0.280000
Q3     1   0.672700   0.297900   0.059600  11.000000   0.050000 0.250000
Q4     1   0.997400   0.110700   0.330100  11.000000   0.050000 0.250000
Q5     1   1.025600   0.298700   0.383000  11.000000   0.050000 0.240000
Q6     1   0.747400   0.191200   0.138800  11.000000   0.050000 0.240000
Q7     1   0.805800   0.208300   0.069900  11.000000   0.050000 0.240000
Q8     1   1.108100   0.270500   0.516200  11.000000   0.050000 0.230000
Q9     1   0.758500   0.261500   0.137600  11.000000   0.050000 0.230000
Q10    1   1.035400   0.242600   0.320800  11.000000   0.050000 0.230000
HKLF    4
REM  ra2    - SHELXL
REM R1=  0.0551 for   1817 Fo > 4sig(Fo)  and  0.0989 for all   2851 data
REM    183 parameters refined using      0 restraints
;
data_global
_journal_date_recd_electronic     2011-11-01
_journal_date_accepted     2011-12-07
_journal_name_full     'Acta Crystallographica, Section E'
_journal_year     2012
_journal_volume     68
_journal_issue      1
_journal_page_first     o101
_journal_page_last     o101
_journal_paper_category     QO
_journal_paper_doi     10.1107/S1600536811052810
_journal_coeditor_code     IS5002
_publ_contact_author_name     'Rashad Al-Salahi'
_publ_contact_author_address
;
Department of Pharmaceutical Chemistry, College of Pharmacy,
King Saud University, Riyadh 11451, Saudi Arabia
;
_publ_contact_author_email     'abari@ksu.edu.sa'
_publ_contact_author_fax     ?
_publ_contact_author_phone     ?
_publ_section_title
;
2-Ethoxy-5-methylbis[1,2,4]triazolo[1,5-<i>a</i>:4',3'-<i>c</i>]quinazoline
;
loop_
    _publ_author_name
    _publ_author_footnote
    _publ_author_address
    'Al-Salahi, Rashad' .
;
Department of Pharmaceutical Chemistry, College of Pharmacy,
King Saud University, Riyadh 11451, Saudi Arabia
;
    'Geffken, Detlef' .
;
Department of Chemistry, Institute of Pharmacy, University of Hamburg,
Bundesstrasse 45, 20146, Hamburg, Germany
;
    'Bari, Ahmed' .
;
Department of Pharmaceutical Chemistry, College of Pharmacy,
King Saud University, Riyadh 11451, Saudi Arabia
;
