# Supplementary material for: 2-Eth­oxy-5-methylbis[1,2,4]triazolo[1,5-a:4′,3′-c]quinazoline
Source: Acta Crystallogr Sect E Struct Rep Online. 2011 Dec 14;68(Pt 1):o101. doi: 10.1107/S1600536811052810 (PMC3254449; doi:10.1107/S1600536811052810)
Supplement: Supplementary file 2 [file e-68-0o101-Isup2.hkl]

# 
# h,k,l, Fc-squared, Fo-squared, sigma(Fo-squared) and status flag 
# 
data_I
_shelx_title ' ra2    - SHELXL' 
_shelx_refln_list_code          4 
_shelx_F_calc_maximum      242.88 
_exptl_crystal_F_000       560.00 
_reflns_d_resolution_high  0.7696 
 
loop_ 
 _symmetry_equiv_pos_as_xyz 
 'x, y, z' 
 '-x, y+1/2, -z+1/2' 
 '-x, -y, -z' 
 'x, -y-1/2, z-1/2' 
 
_cell_length_a     7.4121 
_cell_length_b    19.2400 
_cell_length_c     9.3096 
_cell_angle_alpha  90.000 
_cell_angle_beta  109.051 
_cell_angle_gamma  90.000 
 
_shelx_F_squared_multiplier     1.000 
 
loop_ 
 _refln_index_h 
 _refln_index_k 
 _refln_index_l 
 _refln_F_squared_calc 
 _refln_F_squared_meas 
 _refln_F_squared_sigma 
 _refln_observed_status 
   1   0   0    15473.48    14596.44    791.72 o 
   2   0   0      138.01      149.64     13.01 o 
   3   0   0       13.25       13.61      4.66 o 
   4   0   0      974.91      993.19     76.64 o 
   5   0   0     1991.05     1939.27    114.29 o 
   6   0   0       13.51       15.82      8.83 o 
   7   0   0       14.67        3.62      8.40 o 
   8   0   0       21.23       31.76     10.74 o 
   9   0   0      167.49      162.60     44.30 o 
   1   1   0      320.67      308.88     22.76 o 
   2   1   0     2347.40     2533.19     92.13 o 
   3   1   0      390.75      384.40     21.13 o 
   4   1   0      634.81      675.79     34.15 o 
   5   1   0       78.52       86.67      7.74 o 
   6   1   0       54.46       63.04      7.96 o 
   7   1   0       96.63      109.23     10.31 o 
   8   1   0       11.54       23.47      7.00 o 
   9   1   0       71.04       75.82     12.21 o 
   1   2   0     1056.50     1147.88     24.55 o 
   2   2   0      582.45      531.49     18.98 o 
   3   2   0      364.69      362.70     15.40 o 
   4   2   0       37.14       47.48      5.35 o 
   5   2   0      367.30      369.98     12.75 o 
   6   2   0       84.40       78.73      8.77 o 
   7   2   0       10.00       12.83      6.13 o 
   8   2   0       85.92       74.73     10.69 o 
   9   2   0       49.82       59.43     14.56 o 
   1   3   0     4047.40     4500.03     67.25 o 
   2   3   0     1170.79     1184.75     65.95 o 
   3   3   0      539.31      561.97     17.65 o 
   4   3   0        0.81        1.74      3.33 o 
   5   3   0      897.36      813.98     21.33 o 
   6   3   0       40.36       42.80      7.27 o 
   7   3   0       62.96       62.21      8.76 o 
   8   3   0       69.35       72.82     10.60 o 
   9   3   0       31.84       45.22     16.50 o 
   0   4   0       70.50       72.44      8.80 o 
   1   4   0     1843.46     1996.84     49.82 o 
   2   4   0      589.09      589.51     11.32 o 
   3   4   0      119.88      149.18      6.85 o 
   4   4   0      134.91      139.98      7.11 o 
   5   4   0      254.54      246.00     12.26 o 
   6   4   0       91.47       85.37      8.89 o 
   7   4   0      183.68      181.50     14.79 o 
   8   4   0      160.17      144.40     16.05 o 
   1   5   0      478.79      506.70     19.32 o 
   2   5   0      130.86      126.83      5.50 o 
   3   5   0      196.16      186.96      8.48 o 
   4   5   0      153.71      159.15      7.80 o 
   5   5   0      133.22      153.10      9.91 o 
   6   5   0        0.12        6.78      6.81 o 
   7   5   0      462.52      458.26     45.20 o 
   8   5   0       67.71       61.26     10.93 o 
   0   6   0        7.04       11.02      3.19 o 
   1   6   0      454.94      506.75     19.54 o 
   2   6   0      243.62      273.62      7.53 o 
   3   6   0     2044.23     2103.16     66.93 o 
   4   6   0       95.52      104.36      7.49 o 
   5   6   0       15.85       22.70      5.91 o 
   6   6   0        4.72        9.48      6.78 o 
   7   6   0      250.32      264.89     24.08 o 
   8   6   0      455.94      431.14     33.84 o 
   1   7   0     1310.66     1495.38     53.74 o 
   2   7   0        1.09        1.20      2.65 o 
   3   7   0        3.77        4.49      2.69 o 
   4   7   0      311.44      343.42     18.20 o 
   5   7   0      191.84      235.84     20.26 o 
   6   7   0      155.39      166.58     13.05 o 
   7   7   0       95.19      101.57     12.15 o 
   8   7   0        4.56       12.03      8.47 o 
   0   8   0       25.96       24.85      4.33 o 
   1   8   0      349.92      342.69     10.24 o 
   2   8   0       60.55       53.71      4.78 o 
   3   8   0      177.98      178.50      8.05 o 
   4   8   0        0.19       -3.31      4.66 o 
   5   8   0      289.64      319.64     22.17 o 
   6   8   0       37.12       32.93      8.88 o 
   7   8   0       38.69       41.91     10.24 o 
   8   8   0      161.84      150.00     15.12 o 
   1   9   0     2021.87     2266.87     65.16 o 
   2   9   0       25.63       28.32      4.37 o 
   3   9   0       20.16       18.95      4.79 o 
   4   9   0       71.77       92.06      8.88 o 
   5   9   0        1.36       -5.60      5.60 o 
   6   9   0      319.80      337.93     23.92 o 
   7   9   0       14.89       21.11      8.90 o 
   8   9   0      180.46      168.56     17.36 o 
   0  10   0      695.62      786.85     35.37 o 
   1  10   0      554.48      607.72     20.04 o 
   2  10   0      284.79      281.21      9.18 o 
   3  10   0        6.31        4.43      4.14 o 
   4  10   0      356.00      376.90     14.05 o 
   5  10   0       14.16       15.37      7.03 o 
   6  10   0       13.21       17.57      8.50 o 
   7  10   0      157.72      160.69     15.22 o 
   8  10   0        0.56        0.87      8.98 o 
   1  11   0        2.22        0.92      3.13 o 
   2  11   0      302.41      316.39     10.03 o 
   3  11   0        0.39        2.23      4.32 o 
   4  11   0       31.38       26.33      7.28 o 
   5  11   0        4.13       11.40      6.92 o 
   6  11   0      512.40      546.59     40.51 o 
   7  11   0      234.91      225.36     19.34 o 
   8  11   0       14.77       34.93     22.49 o 
   0  12   0      328.97      305.98     18.27 o 
   1  12   0       31.51       48.94      5.16 o 
   2  12   0      148.13      167.71      8.43 o 
   3  12   0      380.82      380.64     13.07 o 
   4  12   0      359.83      352.91     15.45 o 
   5  12   0       27.90       37.90      8.71 o 
   6  12   0      136.81      153.96     14.40 o 
   7  12   0       55.17       62.27     12.30 o 
   1  13   0      149.15      147.92      7.68 o 
   2  13   0      515.61      529.95     13.52 o 
   3  13   0      264.53      280.95     11.51 o 
   4  13   0        1.72        0.63      6.06 o 
   5  13   0       17.41       15.45      7.78 o 
   6  13   0      523.77      530.49     46.29 o 
   7  13   0      176.72      165.91     19.34 o 
   0  14   0        3.44        8.47      8.80 o 
   1  14   0       59.82       56.85      6.14 o 
   2  14   0        0.51        0.88      4.33 o 
   3  14   0       50.80       69.56      8.19 o 
   4  14   0        0.54       -4.10      5.82 o 
   5  14   0        5.25       -1.76      6.99 o 
   6  14   0        7.48       12.24      8.90 o 
   7  14   0        4.10       13.03     15.07 o 
   1  15   0      692.21      620.42     26.60 o 
   2  15   0      640.43      651.32     15.68 o 
   3  15   0      228.52      229.70     11.49 o 
   4  15   0       38.99       40.64      8.36 o 
   5  15   0        8.70       11.42      8.28 o 
   6  15   0       18.16       37.06     12.19 o 
   7  15   0        2.87       11.47     12.59 o 
   0  16   0      161.37      169.25     14.89 o 
   1  16   0      540.96      521.93     15.96 o 
   2  16   0        4.81        6.01      5.70 o 
   3  16   0       62.27       77.55      8.31 o 
   4  16   0        0.63        3.46      6.42 o 
   5  16   0       32.76       30.88     12.46 o 
   6  16   0       36.92       33.03     12.61 o 
   1  17   0       85.16       78.34      8.64 o 
   2  17   0        8.23       12.27      5.73 o 
   3  17   0       55.16       55.23      8.01 o 
   4  17   0        0.27        2.92      7.17 o 
   5  17   0        7.83       11.37     10.32 o 
   6  17   0        0.10       12.02     10.32 o 
   0  18   0      358.02      338.75     19.51 o 
   1  18   0      217.69      212.69     11.97 o 
   2  18   0        2.16        3.91      5.65 o 
   3  18   0       64.66       92.19     11.73 o 
   4  18   0       82.63       76.27     13.12 o 
   5  18   0       41.49       35.30     12.28 o 
   6  18   0        1.74        2.40     10.76 o 
   1  19   0        8.27        5.46      5.79 o 
   2  19   0       32.05       43.01      7.96 o 
   3  19   0       17.12       23.72     10.59 o 
   4  19   0        3.40       13.26     14.64 o 
   5  19   0       78.56       62.32     13.37 o 
   0  20   0       83.90       94.56     13.94 o 
   1  20   0       33.91       49.50      8.23 o 
   2  20   0       39.96       29.31     10.32 o 
   3  20   0        5.06       11.73     10.74 o 
   4  20   0        3.15        0.56     11.19 o 
   5  20   0        3.43        6.77     12.21 o 
   1  21   0        0.07       -1.39      8.53 o 
   2  21   0        0.03       13.75     12.99 o 
   3  21   0       33.79       67.21     15.10 o 
   4  21   0        2.94        8.82     11.21 o 
   0  22   0        0.05        7.14     18.26 o 
   1  22   0        1.12        3.89      8.49 o 
   2  22   0       28.33       33.77     15.58 o 
   3  22   0       11.46       10.00     13.65 o 
   4  22   0        0.04       21.22     18.78 o 
   1  23   0       61.42       73.37     16.71 o 
   2  23   0        0.83       24.36     19.76 o 
   3  23   0        0.19       11.97     19.99 o 
   0  24   0       80.02      110.02     36.88 o 
   1  24   0        0.85       85.65     24.29 o 
   2  24   0       70.71      124.82     76.30 o 
  -9   1   1       19.36       31.49      8.76 o 
  -8   1   1        4.05       21.92      6.96 o 
  -7   1   1        6.77        7.37      6.05 o 
  -6   1   1       27.98       19.93      6.44 o 
  -5   1   1        3.26        4.08      4.27 o 
  -4   1   1       30.46       31.84      4.80 o 
  -3   1   1      419.84      439.30     15.74 o 
  -2   1   1     5907.50     6249.67    165.53 o 
  -1   1   1       56.64       53.86      5.29 o 
   0   1   1      358.95       64.89     32.01 o 
   1   1   1      289.62      269.14     13.22 o 
   2   1   1      164.48      161.66     11.62 o 
   3   1   1       14.75       17.50      3.89 o 
   4   1   1      204.33      216.01     14.60 o 
   5   1   1       69.28       74.01      7.74 o 
   6   1   1        0.10       -4.10      5.08 o 
   7   1   1       86.28       88.43      9.89 o 
   8   1   1       47.03       63.79      8.49 o 
  -9   2   1        1.43       14.01      8.40 o 
  -8   2   1       58.96       60.67     11.89 o 
  -7   2   1      129.84      123.26     10.79 o 
  -6   2   1       87.50       72.06      8.45 o 
  -5   2   1      225.48      225.61     10.33 o 
  -4   2   1       11.33        8.37      3.66 o 
  -3   2   1      263.96      241.72     10.70 o 
  -2   2   1      212.96      206.36     16.07 o 
  -1   2   1       32.17       29.88      2.38 o 
   0   2   1     4440.17     3714.21    109.08 o 
   1   2   1     2746.29     2664.05     96.92 o 
   2   2   1       48.17       47.92      3.06 o 
   3   2   1      764.11      828.25     35.68 o 
   4   2   1       42.70       59.13      6.20 o 
   5   2   1       38.85       36.64      6.60 o 
   6   2   1       80.62       92.90     12.18 o 
   7   2   1       47.31       53.69      8.27 o 
   8   2   1      400.44      365.73     27.31 o 
  -9   3   1        6.26        9.77      8.19 o 
  -8   3   1       26.41       32.61      8.36 o 
  -7   3   1       71.20       76.78      9.03 o 
  -6   3   1      183.51      190.38     12.52 o 
  -5   3   1      222.64      220.23     11.28 o 
  -4   3   1       61.44       55.86      4.86 o 
  -3   3   1      722.47      703.48     34.43 o 
  -2   3   1       24.14       32.22      2.95 o 
  -1   3   1       69.17       66.32      7.50 o 
   0   3   1        4.56        6.58      1.11 o 
   1   3   1     1211.14     1171.80     46.23 o 
   2   3   1      303.27      307.47     13.28 o 
   3   3   1       70.20       77.44      5.06 o 
   4   3   1      299.81      330.38     15.54 o 
   5   3   1      184.04      178.59     12.24 o 
   6   3   1       89.45       95.97      9.19 o 
   7   3   1       52.47       47.30     10.30 o 
   8   3   1       28.26       40.40      9.47 o 
  -9   4   1      250.15      234.95     35.72 o 
  -8   4   1       32.94       43.05      9.74 o 
  -7   4   1       36.79       45.78      9.37 o 
  -6   4   1        1.04        4.00      5.92 o 
  -5   4   1       24.58       29.38      5.97 o 
  -4   4   1      237.78      246.37     13.38 o 
  -3   4   1      142.18      155.29      9.16 o 
  -2   4   1     1334.83     1426.46     53.94 o 
  -1   4   1     3227.19     2965.26    141.62 o 
   0   4   1     1841.88     1735.75     59.91 o 
   1   4   1      187.42      169.18      9.68 o 
   2   4   1       27.57       26.85      2.52 o 
   3   4   1       48.69       53.02      4.63 o 
   4   4   1      385.25      423.44     20.19 o 
   5   4   1       89.37       88.39      9.29 o 
   6   4   1      197.17      194.61     15.12 o 
   7   4   1       26.07       27.61      8.26 o 
   8   4   1      143.41      124.41     13.69 o 
  -9   5   1       70.75      106.34     16.73 o 
  -8   5   1       77.32       81.36     11.87 o 
  -7   5   1       25.92       29.46      9.96 o 
  -6   5   1      204.84      197.82     11.67 o 
  -5   5   1        3.30       -3.40      4.83 o 
  -4   5   1      111.50      107.51      6.97 o 
  -3   5   1      200.89      193.58      6.59 o 
  -2   5   1       35.08       36.43      3.20 o 
  -1   5   1     1284.20     1073.43     66.58 o 
   0   5   1     1263.24     1130.19     35.67 o 
   1   5   1      231.86      199.19     18.78 o 
   2   5   1      410.94      431.61     25.95 o 
   3   5   1      484.42      535.52     32.29 o 
   4   5   1       59.93       75.60      6.32 o 
   5   5   1      366.14      362.51     22.23 o 
   6   5   1       63.75       65.77      9.77 o 
   7   5   1      703.83      729.70     36.38 o 
   8   5   1       45.24       61.54     11.51 o 
  -9   6   1      169.65      206.75     28.77 o 
  -8   6   1        1.85       19.64      8.54 o 
  -7   6   1      142.07      145.54     13.34 o 
  -6   6   1        2.51        6.85      6.70 o 
  -5   6   1      308.24      328.42     24.22 o 
  -4   6   1      650.26      739.23     38.26 o 
  -3   6   1        1.15        0.93      2.82 o 
  -2   6   1      136.74      145.65      5.37 o 
  -1   6   1       24.31       14.90      2.59 o 
   0   6   1        1.18        1.97      1.87 o 
   1   6   1       32.45       28.00      3.57 o 
   2   6   1      861.02      945.64     48.14 o 
   3   6   1      179.39      188.08     13.91 o 
   4   6   1       81.58       85.58      6.80 o 
   5   6   1        0.01       -5.39      5.39 o 
   6   6   1       55.91       60.51      9.79 o 
   7   6   1        1.82       12.10      7.96 o 
   8   6   1        0.07       18.86      8.25 o 
  -8   7   1      194.83      199.27     18.85 o 
  -7   7   1       28.78       29.50      9.14 o 
  -6   7   1       11.47        7.39      7.12 o 
  -5   7   1       55.97       56.16      8.63 o 
  -4   7   1       90.71      108.61      6.45 o 
  -3   7   1      340.05      393.84     17.66 o 
  -2   7   1       66.14       77.64      4.85 o 
  -1   7   1      858.39      826.52     41.96 o 
   0   7   1       36.85       37.20      2.97 o 
   1   7   1        4.02        1.64      1.42 o 
   2   7   1     1503.58     1590.66     71.56 o 
   3   7   1      457.54      451.29     23.22 o 
   4   7   1       53.77       52.73      5.88 o 
   5   7   1       42.86       45.43      8.62 o 
   6   7   1       31.58       28.80      8.44 o 
   7   7   1      186.23      199.49     18.19 o 
   8   7   1        5.44        7.17      8.81 o 
  -8   8   1       36.21       32.28      9.85 o 
  -7   8   1      183.65      191.02     16.74 o 
  -6   8   1       12.24       17.09      7.55 o 
  -5   8   1       42.42       53.38      8.83 o 
  -4   8   1      127.67      149.91      9.13 o 
  -3   8   1       79.89       87.04      6.19 o 
  -2   8   1       11.64       16.28      3.56 o 
  -1   8   1     1760.03     1573.66     89.40 o 
   0   8   1      453.85      500.38     15.00 o 
   1   8   1     2832.73     3138.20    101.08 o 
   2   8   1      427.85      389.75     40.76 o 
   3   8   1      103.02      102.53      6.68 o 
   4   8   1       88.21      109.57      9.22 o 
   5   8   1      692.34      790.22     46.63 o 
   6   8   1      562.74      580.87     40.56 o 
   7   8   1        0.12        6.89      7.96 o 
   8   8   1       65.93       64.35     12.01 o 
  -8   9   1      466.04      396.59     46.84 o 
  -7   9   1      206.24      242.19     33.61 o 
  -6   9   1       56.14       69.07     10.43 o 
  -5   9   1       79.00       88.58     10.44 o 
  -4   9   1      741.45      789.86     26.29 o 
  -3   9   1     2676.99     2961.73     83.44 o 
  -2   9   1      143.15      169.36      7.38 o 
  -1   9   1       12.67       15.16      2.94 o 
   0   9   1        9.14       14.88      2.91 o 
   1   9   1     1222.06     1393.84     47.90 o 
   2   9   1      236.19      305.79     13.27 o 
   3   9   1       22.92       25.49      4.74 o 
   4   9   1        7.30        6.33      5.32 o 
   5   9   1       47.98       47.89      8.96 o 
   6   9   1      100.60      117.64     12.73 o 
   7   9   1        2.10        3.40      7.82 o 
   8   9   1        0.31       15.31     15.79 o 
  -8  10   1        2.19       18.83     10.55 o 
  -7  10   1      151.24      166.26     25.05 o 
  -6  10   1      139.10      148.21     15.53 o 
  -5  10   1       81.23       77.64     10.12 o 
  -4  10   1      103.60      137.41      9.35 o 
  -3  10   1      235.55      251.76     10.65 o 
  -2  10   1      464.38      526.23     19.44 o 
  -1  10   1     1297.47     1382.26     31.83 o 
   0  10   1      141.17      155.50      7.68 o 
   1  10   1      480.56      558.83     15.55 o 
   2  10   1      309.12      329.69     14.10 o 
   3  10   1      121.94      143.03      7.52 o 
   4  10   1        2.91        8.82      5.95 o 
   5  10   1      229.81      266.40     19.52 o 
   6  10   1      348.22      312.42     35.88 o 
   7  10   1       18.29       20.19      9.15 o 
   8  10   1        5.95       14.66     20.09 o 
  -8  11   1       67.07       71.19     13.86 o 
  -7  11   1        0.24       10.24      9.87 o 
  -6  11   1      198.22      220.47     20.17 o 
  -5  11   1        2.78        1.77      6.16 o 
  -4  11   1       90.67       99.36      9.49 o 
  -3  11   1       41.98       37.64      5.87 o 
  -2  11   1       38.59       40.92      5.08 o 
  -1  11   1      388.29      419.54     10.41 o 
   0  11   1      809.99      917.62     21.06 o 
   1  11   1      157.63      158.14      7.18 o 
   2  11   1      775.22      829.20     22.70 o 
   3  11   1      254.22      244.74     10.27 o 
   4  11   1      800.63      827.36     31.34 o 
   5  11   1       51.68       74.81     11.56 o 
   6  11   1      121.60      131.86     15.53 o 
   7  11   1        6.27       21.50      9.83 o 
  -8  12   1       26.52       23.82     28.00 o 
  -7  12   1       18.65       37.96     11.57 o 
  -6  12   1      130.25      131.59     15.35 o 
  -5  12   1      132.18      147.70     11.61 o 
  -4  12   1       31.55       29.18      7.45 o 
  -3  12   1        2.33        4.12      4.36 o 
  -2  12   1      251.20      273.74      9.87 o 
  -1  12   1      336.69      323.98      9.65 o 
   0  12   1       15.80       23.76      3.73 o 
   1  12   1      517.95      512.04     14.04 o 
   2  12   1       55.55       69.06      6.54 o 
   3  12   1      137.26      149.77      9.93 o 
   4  12   1        0.10       -1.80      5.84 o 
   5  12   1        0.43        2.24      7.68 o 
   6  12   1       26.87       36.69     11.35 o 
   7  12   1       31.78       36.84     10.79 o 
  -7  13   1       22.45       43.45     11.69 o 
  -6  13   1      262.41      267.63     31.24 o 
  -5  13   1       17.55       20.58      7.41 o 
  -4  13   1      139.91      135.62     10.54 o 
  -3  13   1      109.95      109.66      8.50 o 
  -2  13   1        0.04        0.77      4.05 o 
  -1  13   1        6.11        2.88      3.99 o 
   0  13   1       12.00       17.78      4.86 o 
   1  13   1      253.15      276.22     12.22 o 
   2  13   1      347.73      367.35     16.18 o 
   3  13   1       36.20       44.68      6.50 o 
   4  13   1       63.27       82.86     10.81 o 
   5  13   1        9.47       16.28      8.65 o 
   6  13   1        0.10       -7.14      7.99 o 
   7  13   1        0.16        3.17      9.56 o 
  -7  14   1        8.40       28.42     17.31 o 
  -6  14   1       24.01       18.22     10.70 o 
  -5  14   1      268.65      258.78     15.87 o 
  -4  14   1       60.39       62.62      8.65 o 
  -3  14   1      112.92      112.42      8.91 o 
  -2  14   1      318.17      348.43     12.29 o 
  -1  14   1       18.22       17.99      5.40 o 
   0  14   1       26.99       35.37      6.99 o 
   1  14   1        0.90        3.08      4.17 o 
   2  14   1       27.25       26.66      5.93 o 
   3  14   1       11.39       14.41      5.48 o 
   4  14   1      725.30      699.47     32.97 o 
   5  14   1      221.83      235.72     19.97 o 
   6  14   1       63.61       72.17     12.41 o 
   7  14   1       28.86       30.47     11.13 o 
  -7  15   1      109.76      108.55     16.74 o 
  -6  15   1      361.86      383.47     46.12 o 
  -5  15   1       46.08       39.52      9.86 o 
  -4  15   1       29.30       29.82      8.73 o 
  -3  15   1      222.17      223.13     11.00 o 
  -2  15   1       70.32       63.95      7.15 o 
  -1  15   1       21.57       15.88      5.63 o 
   0  15   1      669.96      678.44     21.22 o 
   1  15   1       10.45       14.34      5.66 o 
   2  15   1       83.92       89.52      8.02 o 
   3  15   1      492.15      492.42     17.30 o 
   4  15   1      319.62      320.18     16.42 o 
   5  15   1       36.72       27.43      9.23 o 
   6  15   1       91.89      106.41     16.09 o 
  -7  16   1        4.88        4.44     20.53 o 
  -6  16   1        5.01       19.49     10.02 o 
  -5  16   1      191.69      192.34     15.46 o 
  -4  16   1      975.52      894.93     67.32 o 
  -3  16   1      677.86      641.60     32.13 o 
  -2  16   1      412.54      412.79     14.61 o 
  -1  16   1        0.60        0.36      6.11 o 
   0  16   1      136.21      128.45      9.67 o 
   1  16   1     1333.78     1288.55     37.08 o 
   2  16   1      436.55      425.43     15.16 o 
   3  16   1       11.37       19.99      7.70 o 
   4  16   1       28.81       39.32      9.36 o 
   5  16   1        4.41       11.38      8.40 o 
   6  16   1        0.37        6.80      8.70 o 
  -6  17   1        5.46       -5.26      8.39 o 
  -5  17   1        0.72       19.78      9.57 o 
  -4  17   1        0.03        5.17      8.07 o 
  -3  17   1      391.34      385.04     20.51 o 
  -2  17   1      182.04      179.18     13.16 o 
  -1  17   1       75.98       74.54      8.30 o 
   0  17   1       29.08       33.28      6.90 o 
   1  17   1      390.40      357.45     13.60 o 
   2  17   1      964.41      950.52     57.05 o 
   3  17   1      131.45      139.57     11.34 o 
   4  17   1        2.70        2.11      7.42 o 
   5  17   1        0.04       17.17      8.81 o 
   6  17   1        6.24       17.20     13.78 o 
  -6  18   1        5.85       16.04      9.85 o 
  -5  18   1       58.18       59.56     16.70 o 
  -4  18   1      270.56      242.69     17.44 o 
  -3  18   1      309.53      282.80     16.59 o 
  -2  18   1       44.64       46.24      9.52 o 
  -1  18   1      286.35      262.36     12.64 o 
   0  18   1      233.99      248.66     12.34 o 
   1  18   1      374.45      352.01     17.16 o 
   2  18   1       45.97       47.93      9.82 o 
   3  18   1       67.09       72.73     12.60 o 
   4  18   1        9.62       21.06      8.15 o 
   5  18   1        9.24       21.97     10.90 o 
   6  18   1        0.00       16.26     19.37 o 
  -6  19   1        7.98       12.62     19.28 o 
  -5  19   1        1.07       16.38     10.19 o 
  -4  19   1        5.83        6.86      9.99 o 
  -3  19   1       21.70       27.09      8.51 o 
  -2  19   1        3.75        4.64     10.32 o 
  -1  19   1       19.93       15.00      7.70 o 
   0  19   1        2.14        7.55      6.43 o 
   1  19   1        3.91       10.27     11.93 o 
   2  19   1       45.22       43.05     13.84 o 
   3  19   1        2.21       16.67     14.37 o 
   4  19   1        2.13        9.24      9.14 o 
   5  19   1       10.40       34.43     11.31 o 
  -5  20   1       13.61       45.72     22.38 o 
  -4  20   1        2.67       24.90     17.99 o 
  -3  20   1       31.30       27.03      9.56 o 
  -2  20   1        0.60       10.24      8.17 o 
  -1  20   1       41.32       59.38     10.32 o 
   0  20   1        0.01       -6.44      8.20 o 
   1  20   1        0.57        8.14      7.00 o 
   2  20   1        0.03        8.42      9.45 o 
   3  20   1        9.27       25.18     10.06 o 
   4  20   1        1.92        5.96     11.50 o 
   5  20   1        1.99        0.09     16.71 o 
  -5  21   1        0.15       42.67     36.45 o 
  -4  21   1        2.24       27.91     45.59 o 
  -3  21   1        1.11        3.95      8.09 o 
  -2  21   1       12.26       17.88      7.98 o 
  -1  21   1       24.21       30.17      9.81 o 
   0  21   1        2.21       10.20     10.88 o 
   1  21   1        2.80       10.44      9.51 o 
   2  21   1        1.39       17.67     10.91 o 
   3  21   1        6.71       13.12     10.83 o 
   4  21   1        1.09        3.26     11.85 o 
  -4  22   1        0.22        8.54     14.04 o 
  -3  22   1        2.79       18.90     14.46 o 
  -2  22   1       25.89       45.70     11.97 o 
  -1  22   1       29.84       48.36     15.49 o 
   0  22   1       34.47       45.76     11.89 o 
   1  22   1        1.14        9.58     10.08 o 
   2  22   1       14.02       59.93     58.93 o 
   3  22   1        0.80       13.74     18.95 o 
  -3  23   1        0.39       39.89     31.24 o 
  -2  23   1        0.06       27.41     14.85 o 
  -1  23   1        8.98       27.86     15.87 o 
   0  23   1        2.10        8.56     13.84 o 
   1  23   1        0.00       21.18     28.20 o 
   2  23   1        1.51        4.74     15.51 o 
   3  23   1        0.01      -20.44     20.44 o 
  -2  24   1       10.91       19.81     23.24 o 
  -1  24   1       15.43       38.82     18.54 o 
   0  24   1        3.13       28.34     14.96 o 
   1  24   1        3.11      -12.00     17.24 o 
   2  24   1        5.49        5.68     19.02 o 
  -9   0   2       37.75       31.16     10.97 o 
  -8   0   2       72.21       68.55     12.87 o 
  -7   0   2      538.33      480.62     45.90 o 
  -6   0   2      623.84      555.68     51.23 o 
  -5   0   2      107.12      120.23     11.53 o 
  -4   0   2      237.52      235.99      9.29 o 
  -3   0   2     1367.28     1353.15     41.58 o 
  -2   0   2    34428.21    39512.23    354.42 o 
  -1   0   2     1200.54     1201.95     62.83 o 
   0   0   2     1455.85     1506.70     41.16 o 
   1   0   2     1978.49     1957.95     21.71 o 
   2   0   2       47.22       59.25      5.38 o 
   3   0   2      116.85      118.00     11.38 o 
   4   0   2      252.81      199.10     25.64 o 
   5   0   2        0.45       -0.89      7.68 o 
   6   0   2       58.09       56.45     13.94 o 
   7   0   2        1.55       16.76      9.02 o 
   8   0   2        0.12       15.44      8.60 o 
  -9   1   2        2.67        9.58      7.32 o 
  -8   1   2        1.69       13.04      6.76 o 
  -7   1   2      323.43      300.40     13.80 o 
  -6   1   2        6.29        4.99      5.56 o 
  -5   1   2        0.12        0.82      4.02 o 
  -4   1   2      121.54      125.76      6.06 o 
  -3   1   2     4088.78     4545.76     65.87 o 
  -2   1   2    58988.92    66203.38    202.93 o 
  -1   1   2     4741.91     4413.79    159.77 o 
   0   1   2      616.11      534.24     19.41 o 
   1   1   2      547.09      568.90     32.63 o 
   2   1   2     2417.60     2677.87    147.17 o 
   3   1   2     2470.45     2725.85    149.60 o 
   4   1   2      104.33      112.53      8.82 o 
   5   1   2      142.84      147.82      9.91 o 
   6   1   2        4.62        7.62      5.16 o 
   7   1   2      276.97      250.82     17.67 o 
   8   1   2      163.46      146.46     17.04 o 
  -9   2   2      100.05       98.90     12.74 o 
  -8   2   2        6.46       17.04      7.18 o 
  -7   2   2        0.50        1.94      5.88 o 
  -6   2   2      123.97      126.05      9.74 o 
  -5   2   2        4.12        5.87      4.43 o 
  -4   2   2     1529.48     1545.75     56.72 o 
  -3   2   2      238.62      239.71     10.42 o 
  -2   2   2     2263.41     2417.35     54.25 o 
  -1   2   2     5405.49     4815.36    113.45 o 
   0   2   2     1810.91     1755.65     53.96 o 
   1   2   2      298.43      284.86      7.77 o 
   2   2   2      175.56      182.48      9.60 o 
   3   2   2      526.47      548.52     31.03 o 
   4   2   2      107.97      103.81      7.62 o 
   5   2   2      227.05      217.14     20.12 o 
   6   2   2      373.57      349.54     31.41 o 
   7   2   2       13.63       19.40      7.20 o 
   8   2   2        0.07       13.67      8.35 o 
  -9   3   2       20.91       31.14      9.14 o 
  -8   3   2       79.65       69.03     10.84 o 
  -7   3   2      308.22      247.11     14.82 o 
  -6   3   2       34.58       33.47      6.97 o 
  -5   3   2      175.14      159.61      9.05 o 
  -4   3   2       14.01       11.82      2.51 o 
  -3   3   2       13.13       12.97      2.32 o 
  -2   3   2       56.39       48.71      2.63 o 
  -1   3   2     3660.32     3352.66     92.24 o 
   0   3   2     2241.85     1952.71     46.06 o 
   1   3   2        4.83        3.29      1.71 o 
   2   3   2      262.63      271.53     15.19 o 
   3   3   2       53.75       46.53      3.73 o 
   4   3   2       76.15       78.64      7.21 o 
   5   3   2        1.44        6.40      5.54 o 
   6   3   2      115.20      124.36     10.36 o 
   7   3   2       52.17       58.65      9.92 o 
   8   3   2        1.57       12.30      8.06 o 
  -9   4   2      105.69      105.39     14.52 o 
  -8   4   2        0.29        3.40      7.26 o 
  -7   4   2      129.32      118.36     12.55 o 
  -6   4   2       75.48       72.72      8.50 o 
  -5   4   2        0.03       -4.05      4.33 o 
  -4   4   2       37.56       38.93      3.62 o 
  -3   4   2      300.63      311.91     14.89 o 
  -2   4   2        0.00        0.44      1.46 o 
  -1   4   2      123.01      116.30      7.80 o 
   0   4   2      222.28      177.73      7.71 o 
   1   4   2      612.00      568.22     17.60 o 
   2   4   2       56.30       71.48      3.85 o 
   3   4   2     2883.67     3134.35    112.92 o 
   4   4   2      131.19      166.14     11.22 o 
   5   4   2        0.35        2.85      5.15 o 
   6   4   2       43.74       49.60      7.31 o 
   7   4   2       44.61       35.71      9.03 o 
   8   4   2        5.80       22.87     10.84 o 
  -9   5   2        7.78       22.34     10.44 o 
  -8   5   2        2.98       17.51      9.09 o 
  -7   5   2       80.26       68.14     10.05 o 
  -6   5   2       25.73       21.02      6.62 o 
  -5   5   2       91.82       98.00      8.16 o 
  -4   5   2       39.68       52.65      4.44 o 
  -3   5   2       21.84       22.01      3.20 o 
  -2   5   2       58.29       50.18      2.73 o 
  -1   5   2      174.81      146.51      7.62 o 
   0   5   2       12.35       16.09      1.98 o 
   1   5   2     1672.85     1785.47     66.35 o 
   2   5   2       63.81       61.73      3.77 o 
   3   5   2       84.71      101.39      8.16 o 
   4   5   2       40.15       37.69      5.89 o 
   5   5   2     1172.74     1155.95     74.13 o 
   6   5   2      565.89      555.59     36.37 o 
   7   5   2        4.43        7.00      6.89 o 
   8   5   2       14.54       11.65     10.41 o 
  -9   6   2      305.82      251.17     24.26 o 
  -8   6   2        8.16       12.03      7.75 o 
  -7   6   2        6.89       15.83      9.19 o 
  -6   6   2       37.76       39.59      9.30 o 
  -5   6   2      461.53      445.44     27.29 o 
  -4   6   2       28.74       31.19      4.22 o 
  -3   6   2      380.25      390.21     24.17 o 
  -2   6   2       39.36       40.95      3.81 o 
  -1   6   2      175.50      187.83     11.16 o 
   0   6   2       52.40       67.84      5.48 o 
   1   6   2       60.52       67.29      5.57 o 
   2   6   2       27.63       32.27      3.19 o 
   3   6   2      268.37      268.73     13.43 o 
   4   6   2       38.21       44.77      6.29 o 
   5   6   2      164.66      195.08     13.15 o 
   6   6   2       17.74       26.58      8.58 o 
   7   6   2      172.59      164.63     17.16 o 
   8   6   2        0.48       27.49     12.81 o 
  -9   7   2       23.56       21.33     29.42 o 
  -8   7   2       59.28       52.98     11.48 o 
  -7   7   2      175.13      213.66     27.64 o 
  -6   7   2       19.28       21.93      7.40 o 
  -5   7   2      524.65      554.84     37.13 o 
  -4   7   2       81.92       92.06      6.06 o 
  -3   7   2      146.30      148.30      7.50 o 
  -2   7   2        0.63       -0.28      1.22 o 
  -1   7   2      159.28      171.37      9.67 o 
   0   7   2      462.84      431.84     21.78 o 
   1   7   2     1495.56     1395.92     73.46 o 
   2   7   2      286.59      276.59      9.21 o 
   3   7   2      145.62      132.47      6.78 o 
   4   7   2        6.14        6.53      4.14 o 
   5   7   2      396.53      422.44     23.26 o 
   6   7   2      440.48      401.87     22.11 o 
   7   7   2       61.80       64.85     11.13 o 
   8   7   2       33.78       72.25     30.84 o 
  -9   8   2       12.02       22.75     31.28 o 
  -8   8   2      107.47       96.85     13.50 o 
  -7   8   2        0.34       -5.60      8.33 o 
  -6   8   2      122.77      147.94     12.76 o 
  -5   8   2       24.37       24.17      6.98 o 
  -4   8   2        0.27       -1.83      3.76 o 
  -3   8   2      679.98      777.92     29.40 o 
  -2   8   2        5.18        5.36      1.64 o 
  -1   8   2     2439.49     2497.96     92.99 o 
   0   8   2        0.13        2.74      2.09 o 
   1   8   2      301.56      265.51     18.07 o 
   2   8   2      539.23      553.80     26.07 o 
   3   8   2      413.91      427.59     17.05 o 
   4   8   2      554.16      595.43     25.32 o 
   5   8   2        4.64        5.40      7.71 o 
   6   8   2      421.99      380.86     23.30 o 
   7   8   2       17.57       23.94      8.86 o 
  -8   9   2       70.00       77.04     13.75 o 
  -7   9   2       74.36       77.85     13.06 o 
  -6   9   2        9.08       14.34      7.70 o 
  -5   9   2        1.84        3.03      5.68 o 
  -4   9   2       19.66       21.64      5.30 o 
  -3   9   2      193.31      206.34      9.71 o 
  -2   9   2      100.62       93.28      6.35 o 
  -1   9   2      337.56      381.10     22.65 o 
   0   9   2       55.60       69.30      4.10 o 
   1   9   2       15.56       12.08      2.20 o 
   2   9   2      359.38      358.66     11.92 o 
   3   9   2       76.66       81.86      6.30 o 
   4   9   2       59.99       71.03      9.65 o 
   5   9   2       46.53       51.88      9.88 o 
   6   9   2       20.52       23.92      9.93 o 
   7   9   2        1.27       20.45      8.84 o 
  -8  10   2      151.34      136.46     15.80 o 
  -7  10   2       11.06       19.07      9.91 o 
  -6  10   2       19.38       15.40      9.38 o 
  -5  10   2       34.08       40.61      7.66 o 
  -4  10   2      119.99      126.59      8.55 o 
  -3  10   2      432.30      438.98     16.73 o 
  -2  10   2      144.06      151.17      7.10 o 
  -1  10   2       17.32       26.58      3.21 o 
   0  10   2       55.55       62.79      4.32 o 
   1  10   2       12.02       15.97      2.96 o 
   2  10   2      363.75      344.59     16.54 o 
   3  10   2        1.10        2.78      3.75 o 
   4  10   2      283.12      275.11     15.65 o 
   5  10   2       10.63       13.63      8.13 o 
   6  10   2      113.33      111.08     14.22 o 
   7  10   2        2.35        9.21      8.07 o 
  -8  11   2        2.39        9.99      9.88 o 
  -7  11   2        1.03        9.59      9.92 o 
  -6  11   2        4.31        4.66      9.03 o 
  -5  11   2       85.02       88.87     11.02 o 
  -4  11   2        6.16        6.83      5.32 o 
  -3  11   2      203.16      206.34      9.10 o 
  -2  11   2      382.28      384.23     11.49 o 
  -1  11   2      396.61      467.74     16.60 o 
   0  11   2      953.35      905.36     37.93 o 
   1  11   2      160.99      163.28      8.36 o 
   2  11   2        0.03        0.45      3.38 o 
   3  11   2       17.12       18.63      5.68 o 
   4  11   2      740.23      766.31     24.18 o 
   5  11   2      641.82      622.81     26.16 o 
   6  11   2        0.49        8.24      9.16 o 
   7  11   2        0.45       -1.89      8.19 o 
  -8  12   2      456.83      380.63     39.40 o 
  -7  12   2        1.09       10.78      9.71 o 
  -6  12   2       59.06       61.75     12.80 o 
  -5  12   2        4.37        6.91      7.51 o 
  -4  12   2      264.36      264.06     13.32 o 
  -3  12   2       16.10       15.43      5.11 o 
  -2  12   2       66.89       61.00      5.92 o 
  -1  12   2        0.42        2.18      3.41 o 
   0  12   2       32.29       35.92      4.54 o 
   1  12   2      529.33      524.27     21.64 o 
   2  12   2      156.86      157.97     10.07 o 
   3  12   2       53.25       57.95      7.50 o 
   4  12   2      586.43      617.50     31.65 o 
   5  12   2      210.13      217.31     17.81 o 
   6  12   2        3.60        7.45      8.62 o 
   7  12   2        0.25       13.27      9.36 o 
  -8  13   2       18.79       -0.53     30.75 o 
  -7  13   2       18.20       34.69     10.85 o 
  -6  13   2      109.51      108.94     15.07 o 
  -5  13   2      300.75      271.59     18.31 o 
  -4  13   2       51.40       65.76      9.66 o 
  -3  13   2       50.29       41.70      8.85 o 
  -2  13   2       97.67      100.74      7.01 o 
  -1  13   2        0.65        4.04      3.94 o 
   0  13   2      163.35      177.78     10.04 o 
   1  13   2       42.68       36.58      5.29 o 
   2  13   2      375.37      382.62     24.16 o 
   3  13   2        3.25        3.43      5.57 o 
   4  13   2      381.67      395.78     17.52 o 
   5  13   2      123.89      137.27     15.02 o 
   6  13   2       33.59       28.55      9.69 o 
   7  13   2       13.88       21.15     21.06 o 
  -7  14   2        6.28       22.63     13.43 o 
  -6  14   2        3.94       13.20      9.72 o 
  -5  14   2        7.50       15.22     10.67 o 
  -4  14   2      509.51      518.12     31.71 o 
  -3  14   2      145.34      160.54     11.39 o 
  -2  14   2        5.68        4.29      5.92 o 
  -1  14   2      578.98      627.11     34.83 o 
   0  14   2      840.80      883.34     32.53 o 
   1  14   2       15.68       20.38      5.94 o 
   2  14   2        4.46        4.15      5.71 o 
   3  14   2        0.59        9.02      5.85 o 
   4  14   2       91.79       89.06     11.03 o 
   5  14   2       15.59       19.40      8.79 o 
   6  14   2       18.64       26.33     10.08 o 
  -7  15   2        5.99       15.54      9.64 o 
  -6  15   2       52.94       66.57     12.40 o 
  -5  15   2      108.38      132.68     13.06 o 
  -4  15   2       76.97       85.63     10.38 o 
  -3  15   2      388.79      379.34     15.09 o 
  -2  15   2       24.99       21.73      7.31 o 
  -1  15   2        4.49        1.09      5.05 o 
   0  15   2      158.80      157.78     10.22 o 
   1  15   2       32.45       42.76      8.66 o 
   2  15   2       48.72       55.36      8.04 o 
   3  15   2       22.55       25.11      6.58 o 
   4  15   2      119.23      120.93     20.14 o 
   5  15   2        0.40       -2.65      7.85 o 
   6  15   2        1.86       12.83      9.07 o 
  -7  16   2       42.91       48.14     12.86 o 
  -6  16   2       18.27       10.87      9.44 o 
  -5  16   2       57.10       55.42     10.53 o 
  -4  16   2       16.62       26.85      8.85 o 
  -3  16   2       17.79       16.89      7.31 o 
  -2  16   2       34.11       35.25      8.75 o 
  -1  16   2      841.76      778.53     22.15 o 
   0  16   2      101.01      103.40     10.32 o 
   1  16   2      252.36      259.09     18.05 o 
   2  16   2       21.36       21.20      6.57 o 
   3  16   2        8.30       24.97      8.98 o 
   4  16   2        4.11        5.18      7.66 o 
   5  16   2       23.75       26.75      9.84 o 
   6  16   2       29.53       27.47     11.32 o 
  -7  17   2       12.73       21.33     31.01 o 
  -6  17   2       35.34       42.15     11.22 o 
  -5  17   2       11.35       12.08     10.37 o 
  -4  17   2        0.15       10.55      7.73 o 
  -3  17   2      608.50      600.04     20.82 o 
  -2  17   2      237.63      240.32     14.30 o 
  -1  17   2      264.76      250.73     23.71 o 
   0  17   2       22.26       19.63      9.25 o 
   1  17   2        3.41        2.43      5.86 o 
   2  17   2       88.85       80.65     10.04 o 
   3  17   2       72.02       60.54     10.23 o 
   4  17   2        2.88        9.68      8.10 o 
   5  17   2        5.84       11.42      8.70 o 
  -6  18   2        2.61       17.24     10.64 o 
  -5  18   2       43.43       67.47     16.42 o 
  -4  18   2        1.74       11.40      9.21 o 
  -3  18   2       39.00       37.32      9.76 o 
  -2  18   2       88.63       72.10     10.84 o 
  -1  18   2       23.56       25.74      8.83 o 
   0  18   2        0.07       -1.05      8.18 o 
   1  18   2        1.59        6.38      8.18 o 
   2  18   2       51.69       59.88      9.82 o 
   3  18   2       97.89      118.79     14.09 o 
   4  18   2       27.39       17.43      8.84 o 
   5  18   2       15.49       25.36      9.93 o 
  -6  19   2        5.50       32.27     17.83 o 
  -5  19   2        8.89       45.25     25.14 o 
  -4  19   2        3.30       17.00     16.98 o 
  -3  19   2        0.17       -2.53      7.57 o 
  -2  19   2       14.83       14.76     13.57 o 
  -1  19   2        5.13        0.28     12.81 o 
   0  19   2       21.45       16.16     12.39 o 
   1  19   2       87.41       88.32     19.67 o 
   2  19   2        1.98        2.57     14.49 o 
   3  19   2       10.79       15.92      9.22 o 
   4  19   2        1.46        9.42      8.94 o 
   5  19   2       20.81       27.46     11.16 o 
  -5  20   2        2.53       37.49     32.41 o 
  -4  20   2       22.56       44.43     17.56 o 
  -3  20   2        8.22       26.70     13.89 o 
  -2  20   2       13.57       19.22     12.87 o 
  -1  20   2        2.99        7.10      9.08 o 
   0  20   2        0.01        7.13     13.38 o 
   1  20   2        1.16        4.74     11.47 o 
   2  20   2        4.27       40.88     29.71 o 
   3  20   2        5.53       -5.63     12.13 o 
   4  20   2       91.82       96.00     18.74 o 
  -5  21   2        4.20       12.44     20.00 o 
  -4  21   2       48.42       59.33     19.59 o 
  -3  21   2       11.19       23.08     22.46 o 
  -2  21   2       59.96       63.67     16.52 o 
  -1  21   2       17.25       30.21     10.44 o 
   0  21   2       54.85       69.54     16.64 o 
   1  21   2      108.92      108.88     30.58 o 
   2  21   2        0.30       35.10     28.76 o 
   3  21   2        0.09       12.42     16.09 o 
   4  21   2        2.41       15.68     15.20 o 
  -4  22   2        8.06       33.92     29.74 o 
  -3  22   2       20.38       48.10     30.13 o 
  -2  22   2        0.03        7.86     15.39 o 
  -1  22   2       38.17       52.71     19.09 o 
   0  22   2        2.27       24.78     12.16 o 
   1  22   2        9.48        6.32     10.70 o 
   2  22   2        1.10        2.06     10.73 o 
   3  22   2       26.98       28.83     14.52 o 
  -3  23   2       11.22       47.58     37.39 o 
  -2  23   2        0.93       15.59     19.48 o 
  -1  23   2       30.28       68.48     26.57 o 
   0  23   2        2.19       -0.02      9.15 o 
   1  23   2        4.60        1.94     12.09 o 
   2  23   2        0.15        1.15     10.21 o 
  -2  24   2       19.62       24.69     11.39 o 
  -1  24   2        0.00       13.53     10.94 o 
   0  24   2        2.93        4.17     10.32 o 
   1  24   2       23.56       33.77     13.89 o 
  -9   1   3       26.98       43.66     10.95 o 
  -8   1   3        1.09       12.09      6.68 o 
  -7   1   3       16.35       24.41      6.72 o 
  -6   1   3       36.20       31.97      6.37 o 
  -5   1   3      227.52      242.50     10.45 o 
  -4   1   3      883.82      909.34     16.64 o 
  -3   1   3        2.55        5.63      2.06 o 
  -2   1   3     1645.90     1629.39     46.56 o 
  -1   1   3     1981.23     1803.92     52.54 o 
   0   1   3       91.37       96.94      4.02 o 
   1   1   3       57.50       61.11      3.86 o 
   2   1   3        7.28        5.77      2.35 o 
   3   1   3      180.13      176.29     12.69 o 
   4   1   3        1.21       -2.89      4.04 o 
   5   1   3        2.10        3.47      4.80 o 
   6   1   3      143.39      154.39     12.52 o 
   7   1   3       24.78       30.65      7.19 o 
   8   1   3       13.47       25.68     14.48 o 
  -9   2   3       29.50       38.72     10.76 o 
  -8   2   3       82.38       75.93      9.66 o 
  -7   2   3        3.67        5.32      5.76 o 
  -6   2   3       12.73       15.54      6.14 o 
  -5   2   3      151.58      145.13      8.52 o 
  -4   2   3      852.83      858.76     22.92 o 
  -3   2   3      299.10      307.77      6.85 o 
  -2   2   3      623.93      562.94     16.52 o 
  -1   2   3      773.65      697.13     30.17 o 
   0   2   3       15.11       15.78      2.16 o 
   1   2   3      139.12      138.57      5.10 o 
   2   2   3      961.09     1074.53     44.29 o 
   3   2   3      155.21      171.30     11.88 o 
   4   2   3        4.90        2.03      4.66 o 
   5   2   3      157.44      155.22     10.35 o 
   6   2   3      328.00      262.77     18.44 o 
   7   2   3        1.41       13.34      5.65 o 
   8   2   3        1.95       21.59     14.48 o 
  -9   3   3        0.73        7.98      9.32 o 
  -8   3   3        0.00        4.19      8.02 o 
  -7   3   3       50.51       53.97      7.86 o 
  -6   3   3       11.09       11.22      5.66 o 
  -5   3   3       54.75       48.48      6.61 o 
  -4   3   3      117.75      103.77      5.14 o 
  -3   3   3      517.30      469.92     14.98 o 
  -2   3   3        7.30        6.43      1.85 o 
  -1   3   3        6.80        8.62      1.84 o 
   0   3   3       34.77       34.87      2.61 o 
   1   3   3     1561.12     1583.35     37.22 o 
   2   3   3        2.82        6.42      2.29 o 
   3   3   3        5.92        5.99      2.71 o 
   4   3   3      612.56      584.41     39.76 o 
   5   3   3      199.51      200.59     14.69 o 
   6   3   3      513.27      431.72     21.94 o 
   7   3   3       16.09       12.47      6.64 o 
  -9   4   3        0.03        4.23      8.86 o 
  -8   4   3      115.61      117.21     14.55 o 
  -7   4   3       32.82       33.65      7.37 o 
  -6   4   3        6.71        2.08      5.50 o 
  -5   4   3       30.51       31.80      5.16 o 
  -4   4   3        2.13        3.34      2.46 o 
  -3   4   3       13.15       13.66      2.57 o 
  -2   4   3       21.49       17.30      2.26 o 
  -1   4   3        3.65        2.77      1.90 o 
   0   4   3      224.69      204.69      7.21 o 
   1   4   3       21.27       21.40      2.80 o 
   2   4   3      531.94      594.74     31.61 o 
   3   4   3        6.20        9.00      3.11 o 
   4   4   3       68.12       66.96      7.42 o 
   5   4   3      424.55      390.27     18.45 o 
   6   4   3       19.64       16.67      8.24 o 
   7   4   3        8.61       15.81      6.85 o 
  -9   5   3       32.11       37.20     10.35 o 
  -8   5   3       47.16       51.35     10.87 o 
  -7   5   3       78.31       76.59     11.69 o 
  -6   5   3      207.72      214.14     11.60 o 
  -5   5   3       47.58       49.60      5.99 o 
  -4   5   3      308.95      306.10     12.97 o 
  -3   5   3     1125.79     1221.01     45.14 o 
  -2   5   3      510.27      438.25     21.60 o 
  -1   5   3       18.07       15.76      2.47 o 
   0   5   3      747.91      722.95     24.54 o 
   1   5   3      760.82      835.38     20.12 o 
   2   5   3      161.73      152.64      6.85 o 
   3   5   3      143.21      145.77      8.54 o 
   4   5   3       11.02        8.84      5.40 o 
   5   5   3      204.22      199.27     18.93 o 
   6   5   3      104.05       98.02     12.48 o 
   7   5   3        3.58       17.01      7.63 o 
  -9   6   3       46.72       62.33     13.20 o 
  -8   6   3        1.88        7.42      9.67 o 
  -7   6   3       21.85       24.16      9.73 o 
  -6   6   3       27.24       26.53      8.55 o 
  -5   6   3       36.63       35.06      6.42 o 
  -4   6   3        0.32        4.11      3.46 o 
  -3   6   3        7.36        9.33      2.55 o 
  -2   6   3        8.18       10.76      2.06 o 
  -1   6   3      149.35      132.01      4.97 o 
   0   6   3      317.14      314.18     13.42 o 
   1   6   3      486.76      480.63     20.85 o 
   2   6   3      118.91      118.54      5.06 o 
   3   6   3      323.56      296.97     18.22 o 
   4   6   3      211.27      192.18     15.07 o 
   5   6   3      691.86      641.18     53.91 o 
   6   6   3        0.92        6.87      6.94 o 
   7   6   3        3.70       14.89      6.89 o 
  -9   7   3      106.85       85.24     16.06 o 
  -8   7   3        0.60       11.51      9.17 o 
  -7   7   3       11.44       14.71      9.08 o 
  -6   7   3       65.51       68.91     10.66 o 
  -5   7   3      123.18      136.50     11.66 o 
  -4   7   3       21.01       23.75      4.11 o 
  -3   7   3     1214.92     1184.47     41.44 o 
  -2   7   3        3.60        6.34      1.98 o 
  -1   7   3      270.32      284.11     16.85 o 
   0   7   3      972.95      938.75     48.99 o 
   1   7   3      123.05      146.94      8.44 o 
   2   7   3        0.03       -0.23      2.06 o 
   3   7   3      182.35      183.39      9.45 o 
   4   7   3       74.46       88.65     10.78 o 
   5   7   3      139.31      138.15     13.08 o 
   6   7   3       66.44       65.54     10.45 o 
   7   7   3       72.21       68.20     10.48 o 
  -8   8   3       23.03       44.85     10.79 o 
  -7   8   3       64.28       65.85     12.04 o 
  -6   8   3      360.10      357.52     24.72 o 
  -5   8   3      512.84      490.64     31.52 o 
  -4   8   3       22.98       24.72      4.43 o 
  -3   8   3        0.02       -0.01      2.11 o 
  -2   8   3      162.58      154.82      7.60 o 
  -1   8   3     1174.52     1134.48     47.21 o 
   0   8   3      778.50      806.55     32.09 o 
   1   8   3      262.86      236.58     11.12 o 
   2   8   3      309.29      319.20     14.82 o 
   3   8   3      223.62      225.17      9.99 o 
   4   8   3      345.93      377.20     17.26 o 
   5   8   3       19.93       23.58      8.51 o 
   6   8   3       18.58       17.25      7.71 o 
   7   8   3       16.94       20.52      7.99 o 
  -8   9   3       17.79       23.26     12.60 o 
  -7   9   3        0.20       -0.51      8.74 o 
  -6   9   3       12.76        8.62      8.09 o 
  -5   9   3      233.40      233.07     13.33 o 
  -4   9   3      110.20      126.00      9.04 o 
  -3   9   3       32.14       26.31      3.43 o 
  -2   9   3      214.28      211.59     10.83 o 
  -1   9   3      572.37      618.49     35.09 o 
   0   9   3      482.84      456.65     16.21 o 
   1   9   3       61.96       78.16      6.80 o 
   2   9   3      112.96      131.55      7.55 o 
   3   9   3     1094.82      997.65     54.28 o 
   4   9   3      390.84      389.70     21.74 o 
   5   9   3       18.78       19.45      8.68 o 
   6   9   3       22.83       26.83      8.76 o 
   7   9   3       37.61       42.83      9.76 o 
  -8  10   3       45.29       53.36     13.40 o 
  -7  10   3        0.00        3.77      9.01 o 
  -6  10   3      229.72      243.17     22.97 o 
  -5  10   3      446.54      431.01     26.95 o 
  -4  10   3       34.26       21.75      6.60 o 
  -3  10   3        2.79        5.63      4.85 o 
  -2  10   3      143.98      127.45      7.60 o 
  -1  10   3     1293.20     1427.63     75.56 o 
   0  10   3      925.92      958.60     40.97 o 
   1  10   3        0.14        1.91      2.19 o 
   2  10   3      249.02      230.26      9.70 o 
   3  10   3        2.60        4.46      4.73 o 
   4  10   3      566.99      548.63     22.85 o 
   5  10   3       11.15       13.24      8.05 o 
   6  10   3        4.41        9.87      8.38 o 
   7  10   3        0.13        7.98      9.45 o 
  -8  11   3       30.04       34.70     11.34 o 
  -7  11   3      101.24      102.01     14.50 o 
  -6  11   3       25.47       27.76     10.03 o 
  -5  11   3       97.14      106.53     11.46 o 
  -4  11   3      177.08      185.04     16.90 o 
  -3  11   3      716.67      695.67     33.32 o 
  -2  11   3      275.13      210.83     21.32 o 
  -1  11   3      298.56      274.52     15.18 o 
   0  11   3      257.94      256.20     15.72 o 
   1  11   3      461.35      468.10     30.78 o 
   2  11   3       69.23       63.81      6.71 o 
   3  11   3       25.78       28.36      5.90 o 
   4  11   3        0.39        0.26      6.06 o 
   5  11   3        4.05       10.50      7.85 o 
   6  11   3        0.70        5.61      8.23 o 
  -8  12   3       28.81       27.00     13.22 o 
  -7  12   3       12.58       24.46     11.21 o 
  -6  12   3        1.27        0.65      8.98 o 
  -5  12   3      130.77      144.15     12.82 o 
  -4  12   3       88.57       82.79      9.19 o 
  -3  12   3        0.21       -5.19      5.19 o 
  -2  12   3       60.83       63.13      7.42 o 
  -1  12   3      217.98      221.93     12.33 o 
   0  12   3       13.10        9.63      4.36 o 
   1  12   3        0.28       -0.33      4.28 o 
   2  12   3      288.15      262.09     13.03 o 
   3  12   3       27.36       37.91      6.75 o 
   4  12   3       14.04       13.10      7.18 o 
   5  12   3        1.48       13.40      8.47 o 
   6  12   3        1.66        3.02      7.97 o 
  -8  13   3       53.81       73.48     20.69 o 
  -7  13   3        1.51        9.55     10.52 o 
  -6  13   3        0.96        4.74      9.44 o 
  -5  13   3       13.57       13.10      7.84 o 
  -4  13   3        0.88        3.25      6.21 o 
  -3  13   3       27.78       27.51      7.34 o 
  -2  13   3       22.61       31.60      6.27 o 
  -1  13   3        1.93        3.32      5.36 o 
   0  13   3       39.27       31.59      5.83 o 
   1  13   3        0.21       -0.97      4.66 o 
   2  13   3      160.43      150.73      9.84 o 
   3  13   3      112.53      129.26     11.11 o 
   4  13   3      111.50      114.15     14.15 o 
   5  13   3       46.35       50.90     10.53 o 
   6  13   3       18.29       24.25     10.56 o 
  -7  14   3      112.00      133.34     23.23 o 
  -6  14   3       64.03       58.30     12.33 o 
  -5  14   3       57.29       65.32     10.83 o 
  -4  14   3      163.01      156.41     11.62 o 
  -3  14   3        2.37        2.65      6.30 o 
  -2  14   3      151.31      134.25      9.62 o 
  -1  14   3      112.02       96.34     10.71 o 
   0  14   3      330.27      308.34     15.88 o 
   1  14   3      175.06      164.78      9.84 o 
   2  14   3     1297.80     1108.36     28.89 o 
   3  14   3      102.02       88.78     10.35 o 
   4  14   3      114.55      112.07     12.01 o 
   5  14   3       25.99       22.57      9.55 o 
   6  14   3       14.72       19.58     10.37 o 
  -7  15   3       83.18       71.19     17.94 o 
  -6  15   3      133.83      167.03     23.77 o 
  -5  15   3      150.85      171.66     14.58 o 
  -4  15   3      157.70      153.04     11.62 o 
  -3  15   3       51.01       46.06      7.84 o 
  -2  15   3      278.22      256.37     15.40 o 
  -1  15   3      155.16      140.06     12.85 o 
   0  15   3      277.56      217.29     14.14 o 
   1  15   3      153.32      154.53     10.10 o 
   2  15   3       72.99       76.23      8.38 o 
   3  15   3       81.83       89.46     11.09 o 
   4  15   3        7.35        7.50      7.61 o 
   5  15   3        5.33       19.41      9.33 o 
   6  15   3       14.34       31.80     14.80 o 
  -7  16   3       54.22       64.11     19.55 o 
  -6  16   3      115.62      121.13     25.65 o 
  -5  16   3       32.37       41.13      9.83 o 
  -4  16   3       34.30       42.66      9.17 o 
  -3  16   3        0.15       -0.78      6.41 o 
  -2  16   3       88.13       95.98     12.34 o 
  -1  16   3       48.28       54.25      9.96 o 
   0  16   3      275.56      240.08     15.04 o 
   1  16   3      258.15      257.75     17.06 o 
   2  16   3       52.39       49.94      7.80 o 
   3  16   3       17.08        6.30      7.02 o 
   4  16   3       61.31       52.91      9.80 o 
   5  16   3        1.90        0.07      8.20 o 
  -7  17   3       67.72      102.68     24.15 o 
  -6  17   3      369.36      378.75     42.44 o 
  -5  17   3      770.74      781.48     31.28 o 
  -4  17   3      249.42      263.58     27.26 o 
  -3  17   3      230.03      214.84     16.59 o 
  -2  17   3      261.94      254.50     16.55 o 
  -1  17   3     1410.53     1211.61     57.41 o 
   0  17   3      866.90      741.34     23.91 o 
   1  17   3      194.71      176.15     14.76 o 
   2  17   3        2.57        6.37      9.00 o 
   3  17   3       25.04       15.31      7.53 o 
   4  17   3        0.23        1.10      7.49 o 
   5  17   3       26.85       31.53     11.30 o 
  -6  18   3       39.46       33.70     11.41 o 
  -5  18   3        2.21       22.16      8.65 o 
  -4  18   3       11.80       18.47      8.86 o 
  -3  18   3        3.85        5.60      8.31 o 
  -2  18   3       94.09       87.45     13.08 o 
  -1  18   3        3.27       12.17      8.39 o 
   0  18   3      160.93      139.35     14.51 o 
   1  18   3        2.94       14.49      8.91 o 
   2  18   3        0.16        9.89     13.42 o 
   3  18   3        2.51      -10.54     10.54 o 
   4  18   3        0.43        7.81      9.65 o 
   5  18   3        0.75        5.21      9.28 o 
  -6  19   3       15.33       30.39     13.47 o 
  -5  19   3        6.44       19.36     17.68 o 
  -4  19   3        1.19       20.73     16.43 o 
  -3  19   3       25.74       22.68     10.30 o 
  -2  19   3        9.71       10.12     11.65 o 
  -1  19   3       11.32       13.55      8.82 o 
   0  19   3       15.55       12.68     10.90 o 
   1  19   3        0.07       13.18      8.92 o 
   2  19   3        0.67       36.39     25.42 o 
   3  19   3        2.70        8.88     11.85 o 
   4  19   3       12.67       13.68     12.38 o 
  -5  20   3        5.35       41.71     30.67 o 
  -4  20   3        3.23       18.56     23.71 o 
  -3  20   3        7.10       18.50     10.55 o 
  -2  20   3        0.22        6.15      8.71 o 
  -1  20   3       40.53       51.50     14.15 o 
   0  20   3        0.02        4.08     15.46 o 
   1  20   3        3.76       20.43     16.43 o 
   2  20   3        0.42       15.22     11.45 o 
   3  20   3        6.76       11.18     13.21 o 
   4  20   3       25.84        1.39     36.39 o 
  -5  21   3        1.92       84.50     63.68 o 
  -4  21   3       29.85       49.37     23.14 o 
  -3  21   3       65.25       80.76     21.44 o 
  -2  21   3       13.39       13.79      9.26 o 
  -1  21   3        3.19       -1.39     11.28 o 
   0  21   3        2.52       40.96     23.40 o 
   1  21   3        7.54        6.24     11.49 o 
   2  21   3       37.50      160.42     76.73 o 
   3  21   3       12.09       22.41     13.68 o 
  -4  22   3        1.55       46.22     34.84 o 
  -3  22   3        5.44      -14.37     14.37 o 
  -2  22   3        1.08       20.25     22.38 o 
  -1  22   3        9.95       57.55     34.73 o 
   0  22   3        8.99       15.78     10.57 o 
   1  22   3        0.07        1.96     10.31 o 
   2  22   3        9.12        5.05     14.79 o 
  -3  23   3       29.31       29.25     13.15 o 
  -2  23   3        1.45       13.90     22.47 o 
  -1  23   3        0.70        2.26     10.24 o 
   0  23   3        3.65       -0.23     11.06 o 
   1  23   3       26.59      204.37    113.65 o 
  -1  24   3        7.19        6.31     12.67 o 
   0  24   3        0.26       -0.88     12.53 o 
  -9   0   4       21.22       34.15     14.88 o 
  -8   0   4       44.70       57.85     16.58 o 
  -7   0   4        3.57        3.07      7.48 o 
  -6   0   4      106.41      107.70     12.28 o 
  -5   0   4      813.41      845.07     19.70 o 
  -4   0   4     8631.80     9276.21    120.71 o 
  -3   0   4     1636.39     1609.22     59.86 o 
  -2   0   4      311.38      315.98     24.66 o 
  -1   0   4      843.82      773.08     38.24 o 
   0   0   4     2767.42     3023.97    124.35 o 
   1   0   4     2966.61     3586.72    119.90 o 
   2   0   4      621.18      661.49     45.78 o 
   3   0   4       85.51       93.68     10.69 o 
   4   0   4        2.42        5.35      9.62 o 
   5   0   4      277.84      260.31     29.33 o 
   6   0   4      299.74      273.93     22.71 o 
   7   0   4       31.63       32.30     17.69 o 
  -9   1   4      234.55      225.44     23.45 o 
  -8   1   4      143.07      140.75     13.05 o 
  -7   1   4       21.90       17.64      6.27 o 
  -6   1   4      101.98       99.64      8.92 o 
  -5   1   4      640.26      575.27     18.12 o 
  -4   1   4    14202.60    15417.36     90.09 o 
  -3   1   4     2290.80     2339.23     52.16 o 
  -2   1   4      166.20      169.55     10.80 o 
  -1   1   4       65.21       64.06      2.96 o 
   0   1   4      251.37      269.43      7.82 o 
   1   1   4     1184.53     1337.79     45.65 o 
   2   1   4        5.42        6.55      2.92 o 
   3   1   4        6.70        6.11      2.95 o 
   4   1   4        0.15       -4.47      4.47 o 
   5   1   4       43.94       47.22      7.41 o 
   6   1   4       60.41       64.55     11.18 o 
   7   1   4       50.54       48.45      9.30 o 
  -9   2   4       80.71      105.27     17.59 o 
  -8   2   4       55.13       61.58     10.25 o 
  -7   2   4       27.69       24.99      7.42 o 
  -6   2   4      246.35      239.17     11.74 o 
  -5   2   4      341.86      349.47     10.48 o 
  -4   2   4      844.54      928.50     17.06 o 
  -3   2   4      676.17      671.97     12.18 o 
  -2   2   4     1431.20     1284.21     52.10 o 
  -1   2   4       22.69       29.84      2.46 o 
   0   2   4      255.63      249.16      7.87 o 
   1   2   4        0.68        4.57      2.38 o 
   2   2   4       12.02       16.49      3.06 o 
   3   2   4      385.88      392.85     24.52 o 
   4   2   4       39.49       43.23      7.49 o 
   5   2   4      243.72      225.51     12.86 o 
   6   2   4       20.31       18.29      6.82 o 
   7   2   4        0.10       11.96     10.35 o 
  -9   3   4        0.32       22.84      9.14 o 
  -8   3   4        1.98        9.32      8.40 o 
  -7   3   4        2.54        3.73      6.38 o 
  -6   3   4      235.84      207.66     13.86 o 
  -5   3   4      120.38      116.89      7.33 o 
  -4   3   4       63.32       70.52      4.63 o 
  -3   3   4        1.34        3.27      2.06 o 
  -2   3   4        5.58        3.60      1.61 o 
  -1   3   4      566.95      522.06     18.59 o 
   0   3   4      162.14      153.69      5.16 o 
   1   3   4     1582.52     1642.62     39.40 o 
   2   3   4      464.40      507.29     25.64 o 
   3   3   4      320.95      303.53     16.19 o 
   4   3   4      862.50      805.32     70.36 o 
   5   3   4        1.11        4.14      5.33 o 
   6   3   4        1.39       11.24      5.73 o 
   7   3   4       57.37       51.44     10.90 o 
  -9   4   4      154.35      147.75     16.09 o 
  -8   4   4        1.58        8.81      9.48 o 
  -7   4   4       21.80       24.50      7.48 o 
  -6   4   4       18.17       17.03      6.79 o 
  -5   4   4        7.59        8.21      4.52 o 
  -4   4   4       35.16       38.04      3.97 o 
  -3   4   4      189.00      186.22      7.00 o 
  -2   4   4        5.93        8.22      1.92 o 
  -1   4   4        4.83        5.49      2.23 o 
   0   4   4      334.42      303.42     11.95 o 
   1   4   4      807.63      800.82     18.25 o 
   2   4   4       48.03       41.35      4.38 o 
   3   4   4      509.70      481.95     17.20 o 
   4   4   4      241.28      234.48     12.25 o 
   5   4   4       38.25       30.68      7.44 o 
   6   4   4       11.22       12.52      7.46 o 
   7   4   4        0.00       14.31      8.09 o 
  -9   5   4        0.02       13.47      9.52 o 
  -8   5   4        0.41        4.80      8.54 o 
  -7   5   4      122.90      128.38     14.77 o 
  -6   5   4        0.02        1.13      5.70 o 
  -5   5   4        0.37        6.04      4.34 o 
  -4   5   4        3.15        3.85      3.08 o 
  -3   5   4       20.21       18.67      2.83 o 
  -2   5   4        2.76        5.77      1.86 o 
  -1   5   4      379.96      382.92     22.56 o 
   0   5   4      122.05      118.50      4.64 o 
   1   5   4      762.05      816.73     26.18 o 
   2   5   4       53.83       47.86      4.57 o 
   3   5   4       82.09       74.12      6.84 o 
   4   5   4      139.21      142.30     10.51 o 
   5   5   4      180.89      182.56     12.85 o 
   6   5   4        0.71        7.93      6.70 o 
   7   5   4       12.18       18.68      8.59 o 
  -9   6   4       10.89       31.40      9.98 o 
  -8   6   4        2.23       14.20      8.81 o 
  -7   6   4       11.28       15.31      8.43 o 
  -6   6   4        2.52        3.96      6.93 o 
  -5   6   4       19.98       21.69      5.66 o 
  -4   6   4       88.32       85.12      5.91 o 
  -3   6   4      304.16      290.24      7.49 o 
  -2   6   4       36.83       35.20      3.25 o 
  -1   6   4     1242.61     1128.12     62.28 o 
   0   6   4       39.58       44.25      3.41 o 
   1   6   4      172.92      180.79      5.99 o 
   2   6   4        1.07        1.76      2.82 o 
   3   6   4     1417.55     1328.56     48.11 o 
   4   6   4      649.92      584.33     33.03 o 
   5   6   4      223.50      205.23     19.27 o 
   6   6   4       27.80       24.37      8.53 o 
   7   6   4        2.57       11.87      8.09 o 
  -9   7   4        6.87       16.42      9.85 o 
  -8   7   4       38.36       30.30     10.62 o 
  -7   7   4       95.99       97.76     12.92 o 
  -6   7   4        0.96        3.09      7.41 o 
  -5   7   4      120.69      115.84      8.84 o 
  -4   7   4       16.93       18.49      4.17 o 
  -3   7   4      245.71      247.66      9.57 o 
  -2   7   4       95.79       94.70      5.43 o 
  -1   7   4      922.04      836.51     35.89 o 
   0   7   4       93.44      106.02      5.59 o 
   1   7   4     1404.89     1264.65     30.39 o 
   2   7   4      397.74      383.72     15.35 o 
   3   7   4       32.40       34.00      4.98 o 
   4   7   4      651.46      580.85     32.40 o 
   5   7   4        0.19        2.15      6.31 o 
   6   7   4        1.40        8.47      6.72 o 
   7   7   4       20.83       35.73     13.01 o 
  -9   8   4       58.04       41.06     20.44 o 
  -8   8   4       39.57       47.70     10.98 o 
  -7   8   4      103.76       93.96     13.00 o 
  -6   8   4        0.13       -3.06      6.56 o 
  -5   8   4      354.41      325.23     19.95 o 
  -4   8   4        5.71        5.74      4.14 o 
  -3   8   4      385.09      400.83     19.07 o 
  -2   8   4       86.56       87.31      4.85 o 
  -1   8   4        0.05        1.26      2.38 o 
   0   8   4      524.37      481.30     16.53 o 
   1   8   4       35.84       33.00      4.02 o 
   2   8   4      119.07      109.51      6.90 o 
   3   8   4       66.63       78.13      7.54 o 
   4   8   4       35.30       43.26      8.78 o 
   5   8   4        6.33        3.72      7.22 o 
   6   8   4       98.19      114.33     14.31 o 
   7   8   4       30.92       48.08     27.20 o 
  -8   9   4       25.06       30.01     10.85 o 
  -7   9   4        0.03        0.61      8.26 o 
  -6   9   4       22.03       17.64      8.55 o 
  -5   9   4      118.44      123.55     11.23 o 
  -4   9   4       54.65       56.61      6.66 o 
  -3   9   4      127.39      110.55      6.19 o 
  -2   9   4        0.42       -0.58      2.29 o 
  -1   9   4        0.42        1.75      3.07 o 
   0   9   4      114.31      100.55      5.20 o 
   1   9   4       55.18       60.60      4.58 o 
   2   9   4      224.07      209.15      9.55 o 
   3   9   4        0.88        3.75      5.21 o 
   4   9   4      232.48      237.39     15.51 o 
   5   9   4       50.04       45.48     10.32 o 
   6   9   4        1.61       13.24      7.28 o 
  -8  10   4        5.13       21.95      9.47 o 
  -7  10   4        2.36        6.42      8.73 o 
  -6  10   4        0.10       -3.91      7.26 o 
  -5  10   4        8.11        5.17      6.30 o 
  -4  10   4       24.67       23.61      6.01 o 
  -3  10   4      294.14      261.57     12.45 o 
  -2  10   4      500.51      430.08     20.61 o 
  -1  10   4       12.63       11.32      3.89 o 
   0  10   4       36.20       34.46      3.79 o 
   1  10   4        7.71       10.30      3.14 o 
   2  10   4      779.46      703.35     29.67 o 
   3  10   4      583.49      570.27     27.75 o 
   4  10   4      126.97      130.04     14.84 o 
   5  10   4        5.32       10.76      7.96 o 
   6  10   4        0.02       14.45      8.45 o 
  -8  11   4        2.71        6.58     11.13 o 
  -7  11   4       45.81       61.63     12.62 o 
  -6  11   4       46.05       53.19     11.27 o 
  -5  11   4      125.16      119.55     11.48 o 
  -4  11   4      207.10      199.51     11.17 o 
  -3  11   4      112.65      120.66      8.75 o 
  -2  11   4       78.91       82.25      6.58 o 
  -1  11   4      109.50       97.52      7.02 o 
   0  11   4       74.43       64.57      5.56 o 
   1  11   4       67.43       62.38      6.51 o 
   2  11   4       11.91       10.61      4.97 o 
   3  11   4       30.12       32.73      6.93 o 
   4  11   4       11.77       11.76      8.02 o 
   5  11   4        3.87        5.60      7.54 o 
   6  11   4       15.02       23.28      9.02 o 
  -8  12   4        6.75       32.99     13.60 o 
  -7  12   4      163.22      157.13     22.33 o 
  -6  12   4       68.36       78.34     12.96 o 
  -5  12   4        0.96        8.39      7.04 o 
  -4  12   4       81.10       80.75      8.90 o 
  -3  12   4       67.21       71.37      7.99 o 
  -2  12   4      236.84      236.11     13.09 o 
  -1  12   4        0.07        1.77      4.27 o 
   0  12   4       86.33       87.02      8.51 o 
   1  12   4        8.64        8.18      4.62 o 
   2  12   4     1761.12     1617.17     40.82 o 
   3  12   4      750.81      676.98     30.92 o 
   4  12   4       10.79       16.65      7.93 o 
   5  12   4        5.66       -0.94      7.15 o 
   6  12   4       12.75       21.11      9.21 o 
  -8  13   4       42.99       72.36     21.21 o 
  -7  13   4       10.83       24.10     10.32 o 
  -6  13   4      145.66      155.21     21.66 o 
  -5  13   4        9.11        7.54      7.41 o 
  -4  13   4       30.93       36.31      7.85 o 
  -3  13   4      110.34      108.34      9.56 o 
  -2  13   4       56.78       50.43      8.32 o 
  -1  13   4      249.19      228.20     11.91 o 
   0  13   4      435.54      410.12     20.93 o 
   1  13   4        0.06       -3.72      5.25 o 
   2  13   4      112.65       95.42      8.55 o 
   3  13   4       31.49       27.50      7.85 o 
   4  13   4       23.80       27.63      8.19 o 
   5  13   4       14.84       20.88      9.36 o 
   6  13   4        0.03        7.65     12.09 o 
  -7  14   4        0.04       20.71     10.86 o 
  -6  14   4      217.80      256.49     30.87 o 
  -5  14   4      141.16      158.46     15.11 o 
  -4  14   4       14.01       11.16      7.22 o 
  -3  14   4      124.55      122.56     11.38 o 
  -2  14   4      556.94      493.69     21.78 o 
  -1  14   4       15.88       11.82      7.33 o 
   0  14   4        8.74        7.39      6.91 o 
   1  14   4        3.41        6.99      5.82 o 
   2  14   4       19.43       13.06      6.71 o 
   3  14   4       43.94       41.34      8.41 o 
   4  14   4        6.12        9.57      7.78 o 
   5  14   4        0.43       13.06      8.40 o 
  -7  15   4        0.98       15.37     10.85 o 
  -6  15   4       50.44       51.97     12.12 o 
  -5  15   4        0.14        8.81      8.31 o 
  -4  15   4       45.70       53.38      9.52 o 
  -3  15   4      390.98      358.02     26.56 o 
  -2  15   4      155.36      144.36     12.84 o 
  -1  15   4       17.60       17.21      7.51 o 
   0  15   4      145.08      157.07     19.38 o 
   1  15   4        1.13        5.71      6.06 o 
   2  15   4       29.05       13.18      7.14 o 
   3  15   4       21.71       14.96      9.38 o 
   4  15   4       30.79       39.46      9.31 o 
   5  15   4        1.16       -0.59      8.36 o 
  -7  16   4      112.57      110.93     25.99 o 
  -6  16   4        5.90       27.98     10.97 o 
  -5  16   4      361.51      384.13     35.82 o 
  -4  16   4       30.25       39.85      9.79 o 
  -3  16   4       50.42       53.41      9.89 o 
  -2  16   4       70.71       67.53     11.81 o 
  -1  16   4       27.13       19.33      8.79 o 
   0  16   4        2.17        1.22      7.51 o 
   1  16   4       59.38       57.06     10.89 o 
   2  16   4       62.97       67.44      9.47 o 
   3  16   4       25.80       22.24      9.81 o 
   4  16   4       23.27       41.05     10.94 o 
   5  16   4        6.89       27.66     14.30 o 
  -6  17   4        0.07        9.52     12.28 o 
  -5  17   4      171.53      191.09     20.34 o 
  -4  17   4      149.66      163.41     15.90 o 
  -3  17   4      363.82      340.66     19.72 o 
  -2  17   4        8.11        5.03      8.31 o 
  -1  17   4       39.58       38.82     10.51 o 
   0  17   4       92.09      103.68     16.13 o 
   1  17   4       31.53       65.61     21.53 o 
   2  17   4        1.42       10.47      9.17 o 
   3  17   4        2.05        0.54      8.22 o 
   4  17   4       26.41       23.98     10.32 o 
  -6  18   4        7.94       21.48     12.47 o 
  -5  18   4       44.07       60.90     17.74 o 
  -4  18   4       32.02       36.04     10.48 o 
  -3  18   4       63.17       54.47     11.88 o 
  -2  18   4        6.65       -1.54      8.80 o 
  -1  18   4       88.84       74.72     12.31 o 
   0  18   4       14.04       22.17     10.37 o 
   1  18   4        6.74       25.32     17.65 o 
   2  18   4       11.45       45.88     22.85 o 
   3  18   4        0.41      -10.22     10.22 o 
   4  18   4        8.88       24.72     11.01 o 
  -6  19   4        6.06       11.13     34.40 o 
  -5  19   4        0.12       22.36     18.00 o 
  -4  19   4       23.10       27.75     10.48 o 
  -3  19   4        0.18       -4.26      8.37 o 
  -2  19   4        3.48        2.88      8.48 o 
  -1  19   4        5.92       11.27     16.75 o 
   0  19   4        1.27        7.68     19.04 o 
   1  19   4       65.33       97.15     35.19 o 
   2  19   4       64.84      101.02     37.86 o 
   3  19   4       52.91       51.50     15.40 o 
  -5  20   4        1.82       31.93     24.64 o 
  -4  20   4       16.34       17.67     20.25 o 
  -3  20   4       13.90       21.81     13.32 o 
  -2  20   4       30.86       35.14     12.97 o 
  -1  20   4        2.04        9.66     17.27 o 
   0  20   4        0.17       33.43     25.06 o 
   1  20   4       27.32       67.15     40.17 o 
   2  20   4       50.35      126.43     51.67 o 
   3  20   4       19.43       17.44     16.20 o 
  -4  21   4       36.57       66.26     23.97 o 
  -3  21   4       11.17       15.43     19.80 o 
  -2  21   4       14.82       18.94     23.32 o 
  -1  21   4       17.01       12.80     10.89 o 
   0  21   4        0.46       -0.23     10.95 o 
   1  21   4       18.47       12.45     23.13 o 
   2  21   4        6.63       42.52     31.48 o 
  -3  22   4       23.32       13.86     19.96 o 
  -2  22   4        9.98       30.33     30.77 o 
  -1  22   4       38.20       53.80     19.86 o 
   0  22   4        3.14        3.06     11.36 o 
   1  22   4       58.09      183.50     79.68 o 
  -2  23   4        0.74       -2.73     10.92 o 
  -1  23   4        2.82       -3.21     11.29 o 
   0  23   4        8.41        8.80     16.00 o 
  -9   1   5        0.00       21.59      9.52 o 
  -8   1   5        2.15       17.44     10.01 o 
  -7   1   5        0.44       -0.38      7.55 o 
  -6   1   5       25.81       35.53      7.47 o 
  -5   1   5      145.06      148.15      8.02 o 
  -4   1   5      369.47      385.89     11.57 o 
  -3   1   5      338.04      313.57     14.30 o 
  -2   1   5       73.09       75.83      3.59 o 
  -1   1   5       43.87       41.50      2.76 o 
   0   1   5      453.05      443.62     19.14 o 
   1   1   5       14.18       14.74      3.14 o 
   2   1   5       31.14       33.23      4.24 o 
   3   1   5      131.21      124.70      7.70 o 
   4   1   5      600.57      456.32     16.80 o 
   5   1   5       25.80       21.68      7.17 o 
   6   1   5        5.91        9.27      6.20 o 
  -9   2   5       16.33       19.99     12.21 o 
  -8   2   5        3.67       10.85      9.48 o 
  -7   2   5      131.72      122.05     11.80 o 
  -6   2   5      288.73      269.07     13.19 o 
  -5   2   5       36.26       40.62      5.25 o 
  -4   2   5      124.69      141.43      6.99 o 
  -3   2   5      133.79      129.72      5.85 o 
  -2   2   5        2.36        2.97      1.53 o 
  -1   2   5      388.88      381.30     15.52 o 
   0   2   5      132.15      147.11      5.86 o 
   1   2   5      278.03      283.64     10.00 o 
   2   2   5      120.26      108.51      6.45 o 
   3   2   5        1.92        3.22      3.55 o 
   4   2   5      104.51       91.63     12.32 o 
   5   2   5       17.86       16.10      7.57 o 
   6   2   5       13.56       21.47      7.37 o 
  -9   3   5        2.14       15.68     11.10 o 
  -8   3   5       12.92       25.66      9.80 o 
  -7   3   5       23.68       17.43      7.26 o 
  -6   3   5       81.99       79.18      9.23 o 
  -5   3   5       78.21       85.10      6.69 o 
  -4   3   5       25.05       27.52      4.03 o 
  -3   3   5      118.42      111.29      4.93 o 
  -2   3   5       19.45       17.47      2.40 o 
  -1   3   5      560.70      556.53     26.31 o 
   0   3   5      491.14      555.62     13.53 o 
   1   3   5      157.42      160.83      6.80 o 
   2   3   5      262.19      278.41     13.15 o 
   3   3   5       38.20       35.69      4.95 o 
   4   3   5      319.42      262.75     14.48 o 
   5   3   5        1.01        1.88      5.19 o 
   6   3   5        6.60        7.67      7.44 o 
  -9   4   5        0.11       -0.57     11.12 o 
  -8   4   5       30.57       26.53      9.48 o 
  -7   4   5        2.00        5.60      6.49 o 
  -6   4   5      164.84      150.19     11.32 o 
  -5   4   5      401.25      382.51     11.33 o 
  -4   4   5      151.26      140.23      6.99 o 
  -3   4   5       73.87       84.36      4.91 o 
  -2   4   5      133.42      136.13      4.91 o 
  -1   4   5        4.10        3.18      2.16 o 
   0   4   5        7.94        9.87      2.61 o 
   1   4   5       44.50       49.57      5.31 o 
   2   4   5      206.04      202.14      8.14 o 
   3   4   5      594.44      531.78     14.11 o 
   4   4   5      403.66      376.12     23.04 o 
   5   4   5       25.65       27.86      7.57 o 
   6   4   5        1.77        4.27      6.71 o 
  -9   5   5       30.21       54.72     14.49 o 
  -8   5   5       26.83       30.68      9.54 o 
  -7   5   5        1.51        1.35      7.10 o 
  -6   5   5       21.82       23.42      6.99 o 
  -5   5   5       69.68       70.61      6.38 o 
  -4   5   5        0.04       -0.39      2.65 o 
  -3   5   5       64.60       64.63      4.54 o 
  -2   5   5        0.41       -1.10      1.60 o 
  -1   5   5       26.64       26.43      3.93 o 
   0   5   5      331.96      314.39     11.39 o 
   1   5   5       90.98       82.37      5.26 o 
   2   5   5      218.49      219.56     10.61 o 
   3   5   5      553.91      508.80     15.16 o 
   4   5   5        3.00        2.55      4.85 o 
   5   5   5        0.03        2.92      6.73 o 
   6   5   5        0.02        7.37      7.40 o 
  -9   6   5        5.63       16.31      9.11 o 
  -8   6   5       26.15       39.16     10.41 o 
  -7   6   5       31.93       35.96      9.43 o 
  -6   6   5       11.61       13.30      6.37 o 
  -5   6   5        6.91        5.84      4.16 o 
  -4   6   5       15.35       23.30      3.75 o 
  -3   6   5        6.68        9.51      2.56 o 
  -2   6   5     1102.93     1051.55     34.46 o 
  -1   6   5      880.02      819.89     44.33 o 
   0   6   5       15.55       18.03      3.45 o 
   1   6   5      163.93      160.74      6.64 o 
   2   6   5      109.62       96.44      6.65 o 
   3   6   5      822.46      798.88     25.44 o 
   4   6   5        0.44        1.67      5.13 o 
   5   6   5       12.98       12.72      6.93 o 
   6   6   5        7.13       23.60      9.62 o 
  -9   7   5       16.12       34.93     13.26 o 
  -8   7   5      132.77      128.05     14.78 o 
  -7   7   5       20.03       21.91      8.59 o 
  -6   7   5        6.49       13.18      7.03 o 
  -5   7   5       47.94       49.26      6.82 o 
  -4   7   5       53.23       54.81      5.02 o 
  -3   7   5      258.65      265.29     10.07 o 
  -2   7   5        2.11        7.57      2.75 o 
  -1   7   5      152.85      142.86      7.83 o 
   0   7   5      116.14      118.79      6.43 o 
   1   7   5       59.51       66.02      5.08 o 
   2   7   5      264.24      234.68      8.82 o 
   3   7   5       20.22       24.42      5.37 o 
   4   7   5       43.17       51.19      9.78 o 
   5   7   5       12.21       15.54      7.74 o 
   6   7   5        0.39       12.68      8.31 o 
  -9   8   5        1.08        7.29     14.66 o 
  -8   8   5       41.19       60.09     15.50 o 
  -7   8   5      324.46      304.19     28.15 o 
  -6   8   5       34.93       41.49      9.18 o 
  -5   8   5      177.47      179.52     11.89 o 
  -4   8   5        0.01       -1.64      3.06 o 
  -3   8   5       15.91       15.68      3.25 o 
  -2   8   5       67.44       80.80      5.70 o 
  -1   8   5       30.51       29.36      4.12 o 
   0   8   5        9.20        7.16      3.16 o 
   1   8   5      237.84      220.48      9.10 o 
   2   8   5       37.09       37.35      4.88 o 
   3   8   5       43.41       44.06      7.38 o 
   4   8   5       26.94       26.96      8.51 o 
   5   8   5       64.34       67.38     11.19 o 
   6   8   5       62.94       68.73     11.85 o 
  -8   9   5      110.67       92.73     13.27 o 
  -7   9   5      146.74      163.06     25.19 o 
  -6   9   5        0.04        6.69      7.23 o 
  -5   9   5        0.24       -0.06      4.97 o 
  -4   9   5       18.82       25.58      4.32 o 
  -3   9   5     1182.68     1139.86     40.55 o 
  -2   9   5      750.13      677.19     21.57 o 
  -1   9   5       49.35       48.31      5.07 o 
   0   9   5       96.60      100.85      6.45 o 
   1   9   5      626.87      590.37     22.76 o 
   2   9   5      892.40      862.95     32.96 o 
   3   9   5       21.16       16.84      6.27 o 
   4   9   5       37.22       33.51      9.51 o 
   5   9   5      102.55       95.44     12.28 o 
   6   9   5        9.37       22.47      8.83 o 
  -8  10   5       10.82       25.34     11.37 o 
  -7  10   5       75.60       74.74     12.25 o 
  -6  10   5       27.50       46.20     10.61 o 
  -5  10   5      157.80      159.91     10.37 o 
  -4  10   5      209.15      199.89     10.64 o 
  -3  10   5      179.23      147.44      7.44 o 
  -2  10   5       64.24       61.90      5.87 o 
  -1  10   5      194.33      172.24      8.40 o 
   0  10   5      249.54      220.96     15.25 o 
   1  10   5      368.14      315.24     14.63 o 
   2  10   5        7.50       13.66      4.82 o 
   3  10   5        9.41       12.07      6.41 o 
   4  10   5        0.96       -0.07      7.14 o 
   5  10   5        0.67        6.16      7.45 o 
   6  10   5      150.74      181.69     24.02 o 
  -8  11   5       32.85       39.66     11.03 o 
  -7  11   5       11.31       16.41     10.23 o 
  -6  11   5      123.77      131.05     21.13 o 
  -5  11   5       43.60       45.69      8.79 o 
  -4  11   5        2.97        4.31      5.24 o 
  -3  11   5        0.06       -0.38      5.32 o 
  -2  11   5      116.52      112.09      6.96 o 
  -1  11   5       74.46       70.62      6.96 o 
   0  11   5      479.76      413.08     18.11 o 
   1  11   5       29.48       36.63      7.30 o 
   2  11   5      170.96      164.86     11.55 o 
   3  11   5        0.19       -0.54      5.74 o 
   4  11   5        5.05        4.37      7.46 o 
   5  11   5      116.59      140.74     14.78 o 
  -8  12   5        2.79       17.09     10.42 o 
  -7  12   5       44.75       67.82     12.63 o 
  -6  12   5        4.70        9.24      8.83 o 
  -5  12   5       91.76      111.18     11.58 o 
  -4  12   5       21.11       15.05      6.97 o 
  -3  12   5       10.41       12.59      6.35 o 
  -2  12   5       78.12       80.20      9.06 o 
  -1  12   5       69.63       62.21      6.94 o 
   0  12   5      201.58      209.64     12.64 o 
   1  12   5       10.69       22.43      6.66 o 
   2  12   5      129.52      141.85     11.40 o 
   3  12   5       32.38       35.25     10.62 o 
   4  12   5        4.55        3.54      7.28 o 
   5  12   5       22.22       23.42      9.22 o 
  -7  13   5       55.42       75.28     12.64 o 
  -6  13   5        2.47       14.12      9.07 o 
  -5  13   5       14.29       12.42      8.93 o 
  -4  13   5        1.20        4.57      6.56 o 
  -3  13   5      113.72      114.95     11.68 o 
  -2  13   5       93.97       91.79      9.80 o 
  -1  13   5       20.61       21.33      7.04 o 
   0  13   5      400.11      340.48     26.44 o 
   1  13   5       71.60       68.77      9.04 o 
   2  13   5       80.00       88.72     11.25 o 
   3  13   5       40.68       38.75      9.99 o 
   4  13   5        0.86       -1.26      8.17 o 
   5  13   5       34.71       50.13     10.70 o 
  -7  14   5        7.41       21.22     10.66 o 
  -6  14   5        0.67        1.24     10.09 o 
  -5  14   5        8.41       15.91      9.14 o 
  -4  14   5      177.13      173.57     13.35 o 
  -3  14   5       15.95       12.92      7.48 o 
  -2  14   5       97.74      103.38     10.49 o 
  -1  14   5      111.89       95.24     11.34 o 
   0  14   5       27.56       27.88      7.96 o 
   1  14   5       92.50       98.56     10.55 o 
   2  14   5        4.19       -1.58      6.22 o 
   3  14   5        4.27       -0.81      8.23 o 
   4  14   5       42.08       53.20     12.57 o 
   5  14   5       11.38       10.01     15.47 o 
  -7  15   5        2.04       -1.29     12.28 o 
  -6  15   5      164.06      142.22     18.57 o 
  -5  15   5        1.67        3.66      8.58 o 
  -4  15   5       17.03       17.09      9.09 o 
  -3  15   5      148.91      143.38     12.55 o 
  -2  15   5       52.55       46.67     10.55 o 
  -1  15   5       82.61       77.17     11.08 o 
   0  15   5      610.19      546.40     28.18 o 
   1  15   5      183.81      173.05     22.82 o 
   2  15   5       69.93       65.32      9.84 o 
   3  15   5       33.02       27.05     10.98 o 
   4  15   5        8.56       14.83      9.17 o 
  -7  16   5      373.77      198.01     37.77 o 
  -6  16   5       69.70       68.70     13.69 o 
  -5  16   5        6.31        6.07      8.95 o 
  -4  16   5      263.87      260.44     19.17 o 
  -3  16   5      380.31      344.69     18.96 o 
  -2  16   5      947.32      849.27     33.99 o 
  -1  16   5      297.94      283.66     17.56 o 
   0  16   5        0.04       -1.89     13.35 o 
   1  16   5        6.85        3.18     13.01 o 
   2  16   5       35.66       35.79      8.71 o 
   3  16   5        2.24        5.47      8.19 o 
   4  16   5       11.74       23.73     10.51 o 
  -6  17   5       30.43       30.85     11.90 o 
  -5  17   5       22.99       37.64     11.24 o 
  -4  17   5       72.39       90.25     14.10 o 
  -3  17   5      186.47      179.40     17.15 o 
  -2  17   5        9.93        6.39      9.30 o 
  -1  17   5        0.90        8.74      8.53 o 
   0  17   5        0.00        2.59     12.68 o 
   1  17   5       31.58       57.29     16.39 o 
   2  17   5       13.21        6.48     11.13 o 
   3  17   5       15.77       20.92      9.67 o 
   4  17   5        1.27       17.96     16.09 o 
  -6  18   5       33.03       35.52     18.63 o 
  -5  18   5      125.65      120.85     16.06 o 
  -4  18   5        5.62        9.85     10.74 o 
  -3  18   5      278.98      261.75     25.03 o 
  -2  18   5      265.23      230.52     17.23 o 
  -1  18   5       33.04       50.92     11.27 o 
   0  18   5        0.13        3.72      8.94 o 
   1  18   5        8.59       14.10      9.48 o 
   2  18   5        0.00       -7.32      8.50 o 
   3  18   5       22.80       16.47     21.62 o 
  -5  19   5        5.04        6.26     14.52 o 
  -4  19   5       25.70       28.16     11.75 o 
  -3  19   5       18.71       -2.98     15.38 o 
  -2  19   5        1.28        9.73     15.29 o 
  -1  19   5       10.17        7.07     14.37 o 
   0  19   5        0.22        8.91     17.72 o 
   1  19   5        6.63       23.78     28.08 o 
   2  19   5        0.36       -3.90     18.07 o 
   3  19   5       18.42      -28.00     32.00 o 
  -5  20   5        2.74       75.63     24.35 o 
  -4  20   5        2.57       -0.45     17.12 o 
  -3  20   5       31.31       33.40     11.50 o 
  -2  20   5        1.19        3.12     15.82 o 
  -1  20   5       23.15       58.09     25.26 o 
   0  20   5        9.70       20.27     16.26 o 
   1  20   5        1.02       17.61     23.37 o 
   2  20   5       26.67       11.01     12.05 o 
  -4  21   5        2.19       -2.96     56.88 o 
  -3  21   5        0.11        9.19     11.98 o 
  -2  21   5        6.76       26.90     20.68 o 
  -1  21   5        0.69       -0.43     14.77 o 
   0  21   5       24.57       55.06     25.20 o 
   1  21   5       14.97       74.49     38.12 o 
  -3  22   5        3.72      -32.26     32.26 o 
  -2  22   5        0.15       -0.44     16.59 o 
  -1  22   5        1.72       14.30     19.84 o 
   0  22   5       36.59      156.15     32.09 o 
  -9   0   6       12.48       31.54     15.07 o 
  -8   0   6        0.42        4.38     13.55 o 
  -7   0   6      608.53      522.85     79.59 o 
  -6   0   6     9373.18     8523.53    159.66 o 
  -5   0   6     1352.47     1296.28     57.24 o 
  -4   0   6        5.03        2.09      4.37 o 
  -3   0   6       27.97       25.06      4.05 o 
  -2   0   6      816.15      781.93     44.25 o 
  -1   0   6     1699.55     1817.12     59.09 o 
   0   0   6       43.97       48.91      6.01 o 
   1   0   6       86.76       92.29      9.87 o 
   2   0   6      175.60      175.11     13.20 o 
   3   0   6      149.53      123.83     15.65 o 
   4   0   6      339.63      308.53     22.46 o 
   5   0   6       20.64       23.08      9.70 o 
   6   0   6        5.20       10.32      8.76 o 
  -9   1   6        0.47       19.55     10.44 o 
  -8   1   6      127.29      124.29     15.68 o 
  -7   1   6       62.64       44.99     10.70 o 
  -6   1   6        5.48       18.16      8.17 o 
  -5   1   6       42.05       45.27      6.39 o 
  -4   1   6      278.22      277.14     11.17 o 
  -3   1   6      156.03      150.38      9.72 o 
  -2   1   6      299.53      295.70     11.29 o 
  -1   1   6      112.80      129.19      6.73 o 
   0   1   6      140.37      148.33      6.45 o 
   1   1   6      123.37      138.85      7.33 o 
   2   1   6       13.52       11.90      4.12 o 
   3   1   6      132.25      111.15      9.03 o 
   4   1   6       56.31       54.72      8.75 o 
   5   1   6       52.66       56.67      9.38 o 
   6   1   6        1.36        3.60      6.51 o 
  -9   2   6       12.85       24.72     12.30 o 
  -8   2   6        9.34        8.32      8.86 o 
  -7   2   6      110.34      111.90     13.52 o 
  -6   2   6     1373.98     1255.05     39.15 o 
  -5   2   6       18.75       22.84      4.91 o 
  -4   2   6       34.10       32.55      4.04 o 
  -3   2   6      142.00      137.62      7.59 o 
  -2   2   6       12.18       12.60      2.38 o 
  -1   2   6      541.02      552.06     20.52 o 
   0   2   6       17.02       17.40      3.16 o 
   1   2   6        2.43        3.48      3.04 o 
   2   2   6      330.91      338.37     11.66 o 
   3   2   6      186.79      180.33     10.77 o 
   4   2   6       17.20        7.48      5.82 o 
   5   2   6       37.51       43.35      8.43 o 
   6   2   6       12.51       11.14      6.43 o 
  -9   3   6        8.84       28.90     12.67 o 
  -8   3   6       66.71       48.21     11.08 o 
  -7   3   6       35.56       30.45      8.78 o 
  -6   3   6       17.50       16.68      6.26 o 
  -5   3   6      373.96      338.19     10.95 o 
  -4   3   6       76.53       78.25      5.50 o 
  -3   3   6       91.83       94.61      5.01 o 
  -2   3   6        0.13        0.32      1.73 o 
  -1   3   6     1083.35     1029.57     39.94 o 
   0   3   6      149.91      154.97      6.78 o 
   1   3   6      106.72      116.23      6.77 o 
   2   3   6      184.67      183.51      8.64 o 
   3   3   6       56.62       56.08      7.15 o 
   4   3   6        1.32        2.34      4.87 o 
   5   3   6        3.10        4.79      5.19 o 
   6   3   6        1.18        4.87      7.96 o 
  -9   4   6       18.33       29.14     12.67 o 
  -8   4   6       32.47       39.96     12.63 o 
  -7   4   6       49.17       52.04     11.72 o 
  -6   4   6        0.57        1.90      5.14 o 
  -5   4   6       53.20       60.76      6.32 o 
  -4   4   6        0.13        0.68      2.62 o 
  -3   4   6       58.08       62.38      4.46 o 
  -2   4   6        8.68       10.32      2.67 o 
  -1   4   6      356.87      344.81     13.00 o 
   0   4   6      310.07      310.72     12.98 o 
   1   4   6      741.42      695.31     23.48 o 
   2   4   6      685.58      642.06     21.70 o 
   3   4   6       10.99       20.31      5.37 o 
   4   4   6        0.86       -0.47      5.01 o 
   5   4   6       38.99       34.20      7.60 o 
   6   4   6       31.35       46.39     12.12 o 
  -9   5   6        4.92        9.80     12.57 o 
  -8   5   6        3.45       11.75     10.90 o 
  -7   5   6        2.27       11.54      7.50 o 
  -6   5   6        9.50        8.54      5.83 o 
  -5   5   6       37.17       47.38      6.06 o 
  -4   5   6        1.53        2.11      2.83 o 
  -3   5   6       31.83       26.22      3.34 o 
  -2   5   6       12.35       11.33      3.01 o 
  -1   5   6       73.85       78.03      5.50 o 
   0   5   6        2.66        2.22      2.89 o 
   1   5   6      752.43      734.57     26.08 o 
   2   5   6      310.66      316.53     11.90 o 
   3   5   6      311.59      269.21     14.18 o 
   4   5   6       14.90       14.68      7.37 o 
   5   5   6       19.76       36.68     14.62 o 
   6   5   6       76.33       65.32     21.68 o 
  -9   6   6       60.82       78.83     24.62 o 
  -8   6   6        0.32       14.26     10.80 o 
  -7   6   6       14.14        9.83      7.81 o 
  -6   6   6        0.01       -2.55      5.13 o 
  -5   6   6        1.14        0.60      3.76 o 
  -4   6   6       13.11       13.56      3.40 o 
  -3   6   6      707.44      631.40     33.29 o 
  -2   6   6       18.08       21.92      3.61 o 
  -1   6   6        8.35        8.26      3.40 o 
   0   6   6       69.19       76.03      6.08 o 
   1   6   6      432.47      407.68     17.57 o 
   2   6   6      703.08      674.16     33.73 o 
   3   6   6        6.65       12.07      5.38 o 
   4   6   6       17.88       20.35      8.38 o 
   5   6   6        0.07        3.00      6.78 o 
  -9   7   6        9.00       38.48     19.28 o 
  -8   7   6        4.97        3.85      7.85 o 
  -7   7   6      101.95       91.81     12.02 o 
  -6   7   6       28.93       36.48      8.68 o 
  -5   7   6      216.08      218.81      9.74 o 
  -4   7   6       14.15       20.35      3.94 o 
  -3   7   6        1.14        4.76      3.08 o 
  -2   7   6      162.67      163.82      7.24 o 
  -1   7   6      264.05      260.68     17.12 o 
   0   7   6      112.50      121.12      7.52 o 
   1   7   6      334.70      341.67     14.02 o 
   2   7   6        6.23        8.91      3.70 o 
   3   7   6      114.87      116.94     10.00 o 
   4   7   6       53.20       53.80     10.76 o 
   5   7   6        0.04       -2.72      6.71 o 
  -8   8   6       10.14       17.18      8.47 o 
  -7   8   6        2.07       11.07      7.92 o 
  -6   8   6        1.18        0.11      6.78 o 
  -5   8   6       18.79       25.54      5.90 o 
  -4   8   6       39.17       44.46      5.65 o 
  -3   8   6       74.03       75.50      6.27 o 
  -2   8   6        1.12       -0.28      2.69 o 
  -1   8   6      509.47      464.68     39.37 o 
   0   8   6      120.31      122.91      7.66 o 
   1   8   6      100.03       93.72      7.11 o 
   2   8   6      305.77      269.21     14.81 o 
   3   8   6       80.80       79.83      8.96 o 
   4   8   6       45.19       39.87      9.29 o 
   5   8   6      127.40      121.92     15.68 o 
  -8   9   6        0.00        4.27      7.97 o 
  -7   9   6      113.87      100.31     16.24 o 
  -6   9   6       18.44       22.62      7.43 o 
  -5   9   6      189.67      184.01     12.12 o 
  -4   9   6       13.73       12.38      4.14 o 
  -3   9   6        1.00       -0.40      3.12 o 
  -2   9   6       56.45       57.80      5.47 o 
  -1   9   6        0.19       -1.37      3.48 o 
   0   9   6      461.28      392.87     26.74 o 
   1   9   6       57.28       56.50      6.04 o 
   2   9   6      354.34      326.23     23.67 o 
   3   9   6       45.64       39.34     10.06 o 
   4   9   6       19.66       18.40      7.86 o 
   5   9   6        0.63        2.09      7.91 o 
  -8  10   6        4.87       11.78     11.87 o 
  -7  10   6       43.45       47.27     10.23 o 
  -6  10   6       65.18       76.13      9.98 o 
  -5  10   6       77.63       83.36     12.25 o 
  -4  10   6      163.18      169.18     11.79 o 
  -3  10   6        1.51        1.61      3.24 o 
  -2  10   6      348.92      296.29     20.09 o 
  -1  10   6       53.07       48.35      5.87 o 
   0  10   6       68.61       61.87      6.35 o 
   1  10   6      358.72      312.30     14.84 o 
   2  10   6        1.17        5.07      5.40 o 
   3  10   6        2.35        1.80      7.59 o 
   4  10   6        0.11       12.64     10.50 o 
   5  10   6        7.36        9.53      7.98 o 
  -8  11   6       16.72       35.68     10.75 o 
  -7  11   6        4.84        9.58      9.10 o 
  -6  11   6        0.20       -4.32      8.24 o 
  -5  11   6       20.92       20.81      7.15 o 
  -4  11   6      111.86      117.30     10.88 o 
  -3  11   6        0.18       -0.23      5.77 o 
  -2  11   6       42.90       40.29      5.68 o 
  -1  11   6        0.00        0.29      4.15 o 
   0  11   6     1131.05      989.52     59.28 o 
   1  11   6      546.68      491.29     31.82 o 
   2  11   6       19.18       19.01      6.90 o 
   3  11   6        3.23       -0.12      7.63 o 
   4  11   6       33.67       45.29     14.67 o 
   5  11   6       10.30        9.42     24.98 o 
  -8  12   6        7.06       31.16     19.28 o 
  -7  12   6       18.37        5.20     11.17 o 
  -6  12   6      104.89      118.20     14.34 o 
  -5  12   6       10.81       15.58      7.37 o 
  -4  12   6       45.00       45.44      8.73 o 
  -3  12   6       80.87       88.17      9.95 o 
  -2  12   6      173.26      162.67     12.87 o 
  -1  12   6        0.03       -4.14      4.14 o 
   0  12   6      142.33      164.59     11.81 o 
   1  12   6      139.41      128.16     11.31 o 
   2  12   6        9.27        8.36      6.34 o 
   3  12   6        2.46       -7.71      7.71 o 
   4  12   6        1.32        5.29     12.13 o 
   5  12   6        4.07        7.37     25.77 o 
  -7  13   6       22.18       21.40     12.23 o 
  -6  13   6        9.51       13.86      9.83 o 
  -5  13   6      126.24      114.76     12.08 o 
  -4  13   6      175.75      198.06     13.84 o 
  -3  13   6       10.45        7.99      7.12 o 
  -2  13   6       13.78       10.48      6.59 o 
  -1  13   6       10.04        9.84      5.58 o 
   0  13   6      664.70      587.53     44.07 o 
   1  13   6      280.67      249.80     14.16 o 
   2  13   6        6.92        3.85      6.44 o 
   3  13   6        0.18       -1.73      8.02 o 
   4  13   6        6.77       11.11     11.34 o 
  -7  14   6        2.62        9.02     11.73 o 
  -6  14   6        0.74        5.87      9.39 o 
  -5  14   6       42.23       57.15     11.63 o 
  -4  14   6        1.88        1.63      7.37 o 
  -3  14   6       30.66       26.26      8.36 o 
  -2  14   6        6.75        4.09      6.58 o 
  -1  14   6       12.04        4.37      6.87 o 
   0  14   6       45.99       42.59      8.45 o 
   1  14   6       11.27       16.56      7.52 o 
   2  14   6       43.38       38.69      8.37 o 
   3  14   6        5.56       -2.64      8.22 o 
   4  14   6       16.65       24.64     11.66 o 
  -7  15   6       97.28       73.83     20.60 o 
  -6  15   6        9.26        8.76     10.10 o 
  -5  15   6      233.69      208.66     17.86 o 
  -4  15   6      403.81      377.95     20.69 o 
  -3  15   6        8.69        7.61      7.69 o 
  -2  15   6       21.06       19.18      9.36 o 
  -1  15   6        3.66        0.79      7.81 o 
   0  15   6       14.46       24.24      9.95 o 
   1  15   6       17.75       32.17     13.97 o 
   2  15   6       15.33       17.80      7.41 o 
   3  15   6        1.38       -6.04      8.93 o 
   4  15   6       13.17       13.18     11.68 o 
  -6  16   6       80.79       65.13     13.33 o 
  -5  16   6      123.78      117.24     16.66 o 
  -4  16   6        2.65       -3.70      8.81 o 
  -3  16   6       14.94       11.44      9.23 o 
  -2  16   6        0.64       -3.95      7.85 o 
  -1  16   6        4.94        2.49      8.63 o 
   0  16   6        7.62        2.03      8.63 o 
   1  16   6        0.09       -2.70      8.61 o 
   2  16   6        2.68        0.40      7.63 o 
   3  16   6        0.05       -2.31     10.07 o 
  -6  17   6        0.37       16.22     16.78 o 
  -5  17   6       24.59       15.63     10.64 o 
  -4  17   6        0.11        2.05     11.42 o 
  -3  17   6       56.05       60.50     13.16 o 
  -2  17   6        1.97        3.80      9.85 o 
  -1  17   6        4.09        0.47      9.05 o 
   0  17   6        0.03        7.68      9.19 o 
   1  17   6        0.12       -1.44      8.02 o 
   2  17   6       48.34       56.86     14.12 o 
   3  17   6        2.67       -5.09     12.32 o 
  -5  18   6       70.11       82.87     16.59 o 
  -4  18   6        0.13       -1.35     14.87 o 
  -3  18   6       10.12       20.20     11.09 o 
  -2  18   6       54.48       56.43     11.93 o 
  -1  18   6       52.58       51.37     11.32 o 
   0  18   6       10.33       26.04     12.76 o 
   1  18   6       12.96       20.24     10.35 o 
   2  18   6        9.54        4.61     15.84 o 
  -5  19   6        4.86       34.93     23.37 o 
  -4  19   6        0.01      -10.82     18.60 o 
  -3  19   6       23.56       11.47     11.08 o 
  -2  19   6        2.82       -5.48     14.64 o 
  -1  19   6      115.28      141.52     28.52 o 
   0  19   6       69.23       84.33     22.00 o 
   1  19   6        2.08        5.50      9.87 o 
   2  19   6        0.13       -7.11     35.55 o 
  -4  20   6       16.54       60.93     59.19 o 
  -3  20   6        8.49        5.89     14.50 o 
  -2  20   6        1.57        8.68     13.71 o 
  -1  20   6        3.09       12.10     23.80 o 
   0  20   6        5.26        3.28     14.56 o 
   1  20   6       93.87      167.08     41.42 o 
  -3  21   6       13.70      -28.88     28.88 o 
  -2  21   6        0.27      -32.17     32.17 o 
  -1  21   6       18.70      106.65     32.09 o 
   0  21   6       16.00       56.26     28.17 o 
  -9   1   7       15.81       27.59      9.86 o 
  -8   1   7      112.34      103.59     16.16 o 
  -7   1   7      103.01       90.51     12.23 o 
  -6   1   7        0.90        6.37      5.53 o 
  -5   1   7        5.49        9.26      4.40 o 
  -4   1   7        8.82       11.32      3.04 o 
  -3   1   7       12.49       15.79      3.21 o 
  -2   1   7      191.62      195.04     10.02 o 
  -1   1   7       39.67       39.89      4.93 o 
   0   1   7        2.80        4.09      3.05 o 
   1   1   7       14.74       19.37      4.86 o 
   2   1   7       92.99      102.25      8.31 o 
   3   1   7        0.24       -3.43      4.73 o 
   4   1   7        5.77        9.94      6.04 o 
   5   1   7        9.07        8.56      5.55 o 
  -9   2   7        4.65       15.15     10.71 o 
  -8   2   7        0.00        9.14     10.62 o 
  -7   2   7       31.23       34.50      9.75 o 
  -6   2   7       99.67       92.76     11.05 o 
  -5   2   7      160.69      153.58      9.59 o 
  -4   2   7        5.74        6.03      3.00 o 
  -3   2   7      300.11      271.22     14.91 o 
  -2   2   7      174.96      173.19      7.45 o 
  -1   2   7        6.01        8.91      3.15 o 
   0   2   7       48.25       60.02      6.66 o 
   1   2   7      193.12      189.60     10.17 o 
   2   2   7      914.06      784.59     24.60 o 
   3   2   7       45.21       34.30      7.41 o 
   4   2   7       16.69       10.92      5.29 o 
   5   2   7        5.50       10.74      5.79 o 
  -9   3   7       38.34       44.03     16.99 o 
  -8   3   7        6.49        9.67      9.19 o 
  -7   3   7        0.18       -2.11      9.19 o 
  -6   3   7        1.35        4.00      6.21 o 
  -5   3   7       36.95       37.62      5.83 o 
  -4   3   7       16.14       18.66      3.84 o 
  -3   3   7        1.37        0.12      2.59 o 
  -2   3   7      107.61      109.09      7.24 o 
  -1   3   7      103.00      103.50      6.48 o 
   0   3   7       73.69       72.04      7.05 o 
   1   3   7       49.50       50.84      6.61 o 
   2   3   7       53.20       61.73      6.88 o 
   3   3   7        5.28        6.54      5.43 o 
   4   3   7        0.02       10.59      5.97 o 
   5   3   7        0.95        3.19      5.36 o 
  -9   4   7        2.25       20.25     15.10 o 
  -8   4   7       56.39       64.32     13.83 o 
  -7   4   7       81.38       69.66     11.47 o 
  -6   4   7        0.23        2.02      5.76 o 
  -5   4   7        7.67        9.14      4.65 o 
  -4   4   7        2.28        5.52      3.39 o 
  -3   4   7       18.45       16.59      3.67 o 
  -2   4   7      147.39      140.62      7.28 o 
  -1   4   7       25.50       23.83      4.06 o 
   0   4   7      500.36      504.28     20.20 o 
   1   4   7        0.04       -0.52      4.03 o 
   2   4   7      232.25      210.75     11.85 o 
   3   4   7        1.09       -1.58      5.01 o 
   4   4   7        0.77        7.90      5.55 o 
   5   4   7       61.79       78.54     12.68 o 
  -9   5   7        0.82       22.12     18.13 o 
  -8   5   7       13.19       18.51     10.59 o 
  -7   5   7       26.46       22.13      8.60 o 
  -6   5   7       62.70       66.23     10.50 o 
  -5   5   7        8.11        7.95      4.19 o 
  -4   5   7      193.09      197.47      8.97 o 
  -3   5   7       68.00       80.48      6.15 o 
  -2   5   7      107.81      115.70      6.87 o 
  -1   5   7      173.56      166.15      8.03 o 
   0   5   7       61.54       54.50      5.75 o 
   1   5   7     1256.96     1231.09     37.25 o 
   2   5   7       62.77       66.57      8.95 o 
   3   5   7       11.02       17.07      7.55 o 
   4   5   7       11.69        9.61      6.00 o 
   5   5   7       13.96       13.71      7.97 o 
  -8   6   7       19.12       26.34     11.50 o 
  -7   6   7        2.98        7.75      9.27 o 
  -6   6   7        2.31        3.66      5.13 o 
  -5   6   7       10.68        9.09      5.08 o 
  -4   6   7      130.20      124.77      8.10 o 
  -3   6   7       77.08       84.64      6.40 o 
  -2   6   7       16.72       16.34      3.96 o 
  -1   6   7        6.06        4.12      3.37 o 
   0   6   7        8.39        6.44      3.85 o 
   1   6   7        0.05        3.92      3.80 o 
   2   6   7        0.90       -0.42      4.06 o 
   3   6   7        0.93        6.31      7.29 o 
   4   6   7        5.97        9.28      9.64 o 
   5   6   7       46.56       45.42     11.45 o 
  -8   7   7        0.70       10.45      9.56 o 
  -7   7   7       33.25       39.35     11.60 o 
  -6   7   7       12.66       15.93      7.87 o 
  -5   7   7       30.99       32.55      6.48 o 
  -4   7   7      274.15      274.56     10.43 o 
  -3   7   7      277.72      263.91     14.09 o 
  -2   7   7       44.43       45.91      5.49 o 
  -1   7   7        6.12        5.50      3.67 o 
   0   7   7      120.61      134.69      8.55 o 
   1   7   7      321.24      322.55     18.18 o 
   2   7   7        0.12        1.54      4.03 o 
   3   7   7       45.18       44.33     10.78 o 
   4   7   7        0.71       11.28     10.01 o 
  -8   8   7        3.58        6.52      9.84 o 
  -7   8   7       64.34       55.68     14.15 o 
  -6   8   7       25.76       28.86      9.03 o 
  -5   8   7      316.71      303.93     14.68 o 
  -4   8   7       22.24       20.21      4.72 o 
  -3   8   7       25.05       27.46      5.06 o 
  -2   8   7       82.11       91.33      6.87 o 
  -1   8   7      542.88      550.70     26.53 o 
   0   8   7      428.27      432.66     23.14 o 
   1   8   7       16.07       15.61      4.78 o 
   2   8   7       69.84       70.63      8.44 o 
   3   8   7      164.17      180.55     22.63 o 
   4   8   7       45.98       55.28     17.64 o 
  -8   9   7       14.97        5.59     15.05 o 
  -7   9   7        0.19        5.02     10.77 o 
  -6   9   7        5.92       11.90      8.01 o 
  -5   9   7      200.47      207.74     13.85 o 
  -4   9   7       74.88       84.78      7.38 o 
  -3   9   7        9.50        7.52      3.62 o 
  -2   9   7        2.91       -0.88      3.30 o 
  -1   9   7       51.02       52.82      6.70 o 
   0   9   7       69.10       64.29      6.72 o 
   1   9   7        0.28        0.83      4.10 o 
   2   9   7        0.12        2.19      5.34 o 
   3   9   7        9.12       15.63      9.14 o 
   4   9   7       90.98       89.20     18.35 o 
  -8  10   7       18.91       13.07     16.00 o 
  -7  10   7       22.41       31.68     11.44 o 
  -6  10   7       25.63       26.11      9.69 o 
  -5  10   7       67.97       69.16     13.61 o 
  -4  10   7      129.70      143.84     11.87 o 
  -3  10   7       70.79       71.48      6.72 o 
  -2  10   7        5.31        0.81      3.41 o 
  -1  10   7      187.46      197.76     13.88 o 
   0  10   7      262.27      250.36     14.98 o 
   1  10   7       37.11       38.79      7.76 o 
   2  10   7       18.86       12.30      6.19 o 
   3  10   7        0.68        3.49      8.45 o 
   4  10   7       28.66       28.82     14.80 o 
  -8  11   7        1.12       11.02     17.24 o 
  -7  11   7       30.49       36.21     12.78 o 
  -6  11   7       38.75       39.03     10.22 o 
  -5  11   7       55.56       62.75     10.92 o 
  -4  11   7      173.99      191.87     13.64 o 
  -3  11   7       15.85       12.75      4.11 o 
  -2  11   7      434.99      413.92     22.89 o 
  -1  11   7       48.55       47.53      6.84 o 
   0  11   7      210.37      194.07     13.86 o 
   1  11   7        3.50        3.54      5.97 o 
   2  11   7        3.43        3.57      5.98 o 
   3  11   7       52.23       87.05     14.37 o 
   4  11   7      100.33      123.53     22.25 o 
  -7  12   7       35.69       24.31     12.20 o 
  -6  12   7        0.26        2.23      8.70 o 
  -5  12   7       51.41       62.13      9.84 o 
  -4  12   7       18.72       27.10      8.12 o 
  -3  12   7       65.89       71.73     10.93 o 
  -2  12   7        1.55        4.77      4.31 o 
  -1  12   7        1.55       -0.40      5.34 o 
   0  12   7       20.15       18.15      6.90 o 
   1  12   7       34.60       23.96      7.52 o 
   2  12   7        0.77        1.37      7.37 o 
   3  12   7       71.47       91.37     15.44 o 
  -7  13   7        0.04      -10.03     10.03 o 
  -6  13   7       10.29       12.98      9.73 o 
  -5  13   7       19.71       18.80      8.99 o 
  -4  13   7       57.94       73.32     15.02 o 
  -3  13   7        6.01       -2.47      6.51 o 
  -2  13   7       43.47       47.47      8.89 o 
  -1  13   7        4.16       15.00      8.00 o 
   0  13   7        3.12        6.67      6.48 o 
   1  13   7        2.28        0.77      6.41 o 
   2  13   7        7.77        2.36      7.59 o 
   3  13   7       53.83       67.41     13.77 o 
  -7  14   7        0.10       -3.83     13.18 o 
  -6  14   7       19.08       18.97      9.90 o 
  -5  14   7       49.87       34.67      9.85 o 
  -4  14   7       11.05       14.62      8.09 o 
  -3  14   7        0.65        2.31      6.97 o 
  -2  14   7      437.33      460.41     25.31 o 
  -1  14   7      324.91      350.77     18.90 o 
   0  14   7       44.06       39.59      8.68 o 
   1  14   7       44.58       44.02      8.71 o 
   2  14   7        6.08        2.35      7.77 o 
   3  14   7        2.07        2.47      8.37 o 
  -6  15   7      151.74      143.52     16.67 o 
  -5  15   7        0.05       -7.80      7.80 o 
  -4  15   7       26.50       18.68      9.46 o 
  -3  15   7      172.48      196.14     17.14 o 
  -2  15   7      121.50      157.81     15.52 o 
  -1  15   7        6.44       13.33      8.84 o 
   0  15   7       85.70      133.67     15.74 o 
   1  15   7        6.14        4.14      7.24 o 
   2  15   7       43.53       36.69     10.16 o 
   3  15   7       11.46       13.87     11.11 o 
  -6  16   7       40.50       50.63     14.98 o 
  -5  16   7      251.55      213.09     18.52 o 
  -4  16   7      154.74      146.35     14.45 o 
  -3  16   7        2.32        2.48      8.74 o 
  -2  16   7       45.32       53.52     11.57 o 
  -1  16   7        0.38       -2.65      8.20 o 
   0  16   7        3.72       16.22     12.20 o 
   1  16   7        0.03       -7.88      8.82 o 
   2  16   7        0.53       -6.80      7.79 o 
  -5  17   7      114.86      121.29     16.24 o 
  -4  17   7      429.87      407.90     22.06 o 
  -3  17   7       87.34       87.41     14.48 o 
  -2  17   7        0.36       -8.10      8.10 o 
  -1  17   7        0.17        4.38      8.97 o 
   0  17   7        4.51       10.70      9.75 o 
   1  17   7        0.65       -6.15      9.00 o 
   2  17   7        1.10       -7.76     31.64 o 
  -5  18   7      118.99      121.22     36.17 o 
  -4  18   7       12.27        5.39     17.93 o 
  -3  18   7       37.97       23.71     15.76 o 
  -2  18   7        1.53      -10.49     10.49 o 
  -1  18   7       10.70       -4.56     10.46 o 
   0  18   7        1.21       -7.87     10.84 o 
   1  18   7       18.44       10.06     16.82 o 
  -4  19   7       13.63      -29.06     29.06 o 
  -3  19   7       10.11        0.39     10.97 o 
  -2  19   7        0.69       -3.81      9.23 o 
  -1  19   7       15.64       13.62     11.62 o 
   0  19   7        5.92       31.72     26.80 o 
  -8   0   8      695.73      565.33     86.25 o 
  -7   0   8      119.04      121.34     21.28 o 
  -6   0   8      108.17      105.67     13.97 o 
  -5   0   8       90.53       96.64     12.27 o 
  -4   0   8       26.85       17.81      6.94 o 
  -3   0   8        6.44       10.42      6.38 o 
  -2   0   8      119.19      117.91     20.80 o 
  -1   0   8       16.14       14.67      7.11 o 
   0   0   8      107.87      105.15     14.31 o 
   1   0   8       24.84       33.08     10.51 o 
   2   0   8        0.11        6.12      6.06 o 
   3   0   8      111.47      113.54     17.47 o 
   4   0   8        5.14       12.60      8.48 o 
  -8   1   8     1731.32     1295.04    101.32 o 
  -7   1   8      107.41      109.25     13.81 o 
  -6   1   8       24.74       23.00      6.38 o 
  -5   1   8       23.80       27.06      5.40 o 
  -4   1   8      219.44      204.18      9.80 o 
  -3   1   8      474.25      420.06     28.45 o 
  -2   1   8       45.90       40.62      6.47 o 
  -1   1   8       82.01       79.06      7.96 o 
   0   1   8        6.18        0.93      3.76 o 
   1   1   8      194.30      198.19     14.93 o 
   2   1   8      176.75      185.21     12.49 o 
   3   1   8        0.45        6.57      5.65 o 
   4   1   8        2.99        5.84      5.80 o 
  -8   2   8      176.86      148.94     20.72 o 
  -7   2   8      162.24      161.88     14.89 o 
  -6   2   8       30.51       20.46      6.39 o 
  -5   2   8       18.55       17.67      6.14 o 
  -4   2   8        7.12        9.61      4.04 o 
  -3   2   8      217.37      186.73     15.30 o 
  -2   2   8       13.89        8.28      4.39 o 
  -1   2   8       81.59       74.88      8.24 o 
   0   2   8      430.32      416.74     19.12 o 
   1   2   8        0.25       12.41      4.69 o 
   2   2   8        0.05       -2.10      4.43 o 
   3   2   8       21.46       26.74      8.55 o 
   4   2   8        8.12       12.03      6.06 o 
  -8   3   8       34.16       17.74      8.90 o 
  -7   3   8      101.02       99.89     12.63 o 
  -6   3   8        8.52        7.99      7.16 o 
  -5   3   8       10.54        9.45      4.78 o 
  -4   3   8        0.25        1.67      3.48 o 
  -3   3   8        3.00        5.23      3.54 o 
  -2   3   8        5.32        5.68      3.96 o 
  -1   3   8       59.88       55.77      6.40 o 
   0   3   8      244.26      260.21     14.43 o 
   1   3   8       99.37      103.43      8.96 o 
   2   3   8        0.82        2.14      4.97 o 
   3   3   8       32.39       43.01      9.88 o 
   4   3   8       34.44       34.60      9.01 o 
  -8   4   8        6.84        1.65      9.19 o 
  -7   4   8        5.60        2.03      7.59 o 
  -6   4   8        3.10        8.63      7.08 o 
  -5   4   8       22.76       23.50      5.88 o 
  -4   4   8        1.14        4.44      3.92 o 
  -3   4   8      498.01      473.17     23.63 o 
  -2   4   8      115.77      130.36      7.87 o 
  -1   4   8       18.09       23.51      4.86 o 
   0   4   8       68.82       76.78      8.54 o 
   1   4   8       74.39       77.81      8.28 o 
   2   4   8        0.60        2.98      4.41 o 
   3   4   8       34.58       43.29      9.41 o 
   4   4   8        3.77        5.97      6.58 o 
  -8   5   8        1.42        2.45     12.54 o 
  -7   5   8        2.51       -0.58      9.04 o 
  -6   5   8        0.86       -6.27      6.27 o 
  -5   5   8       91.81      104.51      9.45 o 
  -4   5   8       12.11       12.09      4.28 o 
  -3   5   8       36.79       33.75      5.05 o 
  -2   5   8       17.15       24.58      4.53 o 
  -1   5   8      877.76      867.59     43.57 o 
   0   5   8      595.29      586.38     19.60 o 
   1   5   8        2.55        2.14      4.25 o 
   2   5   8       15.39       13.26      5.09 o 
   3   5   8        0.67        1.26      7.46 o 
   4   5   8       68.78       86.11     19.28 o 
  -8   6   8       26.14       18.74     13.44 o 
  -7   6   8       47.22       37.45     15.77 o 
  -6   6   8        0.01        0.41      7.06 o 
  -5   6   8       28.19       26.83      6.16 o 
  -4   6   8        4.47        0.55      3.92 o 
  -3   6   8       88.11       93.24      7.04 o 
  -2   6   8       65.09       63.79      6.00 o 
  -1   6   8      139.50      154.31      8.86 o 
   0   6   8        4.24        4.79      4.74 o 
   1   6   8      292.18      285.03     16.90 o 
   2   6   8        7.74        8.99      5.15 o 
   3   6   8        3.89        0.94      8.68 o 
   4   6   8       15.02       13.33     10.81 o 
  -8   7   8        0.46       -1.17     14.26 o 
  -7   7   8        7.19       -4.42     10.91 o 
  -6   7   8       22.59       22.58     10.52 o 
  -5   7   8      129.51      148.49     10.71 o 
  -4   7   8       16.07       19.81      4.93 o 
  -3   7   8       52.15       58.53      6.05 o 
  -2   7   8       43.60       49.77      5.91 o 
  -1   7   8      402.65      413.70     23.43 o 
   0   7   8      321.53      303.78     13.93 o 
   1   7   8       95.69       91.38      8.82 o 
   2   7   8       80.52       80.73      8.34 o 
   3   7   8       19.41       12.28     10.92 o 
   4   7   8        5.57       12.17     16.97 o 
  -8   8   8        0.05      -11.47     18.22 o 
  -7   8   8       92.65      100.06     48.48 o 
  -6   8   8        0.13        4.40      9.35 o 
  -5   8   8        7.37        5.11      4.57 o 
  -4   8   8       72.32       81.03      7.60 o 
  -3   8   8      122.11      138.88      8.49 o 
  -2   8   8      198.65      200.73      9.61 o 
  -1   8   8        2.66        3.42      3.81 o 
   0   8   8      291.24      285.77     18.58 o 
   1   8   8       24.68       25.29      6.11 o 
   2   8   8        7.14        8.68      8.08 o 
   3   8   8       29.11       41.97     14.09 o 
  -7   9   8       33.97       17.13     14.86 o 
  -6   9   8       12.21        1.21      9.45 o 
  -5   9   8        0.10       -0.31      6.22 o 
  -4   9   8       93.95      105.13      8.62 o 
  -3   9   8       17.39       22.60      5.07 o 
  -2   9   8       80.21       90.67      7.53 o 
  -1   9   8       38.52       43.64      5.90 o 
   0   9   8        1.11        1.75      4.31 o 
   1   9   8        0.05       -1.58      5.25 o 
   2   9   8       15.22        8.15      8.72 o 
   3   9   8       65.10       69.78     15.57 o 
  -7  10   8        3.22        2.15     14.98 o 
  -6  10   8        1.54        2.72      8.30 o 
  -5  10   8        0.81       -0.04      6.82 o 
  -4  10   8       77.14       90.79     10.74 o 
  -3  10   8        7.17       15.21      4.71 o 
  -2  10   8      271.06      259.29     10.71 o 
  -1  10   8       15.82       14.24      4.75 o 
   0  10   8       99.05      100.55      8.64 o 
   1  10   8        1.10        1.82      5.74 o 
   2  10   8        2.04       19.35      9.73 o 
   3  10   8        0.70       -0.07     10.76 o 
  -7  11   8       48.61       29.65     16.80 o 
  -6  11   8      137.78      135.57     18.91 o 
  -5  11   8       10.95        8.20      7.97 o 
  -4  11   8        0.92       -1.09      6.50 o 
  -3  11   8       28.38       19.72      5.46 o 
  -2  11   8      509.18      490.52     25.18 o 
  -1  11   8      647.09      622.72     19.47 o 
   0  11   8        7.70        4.71      6.02 o 
   1  11   8        0.98       -0.93      6.11 o 
   2  11   8       12.59       24.56      8.77 o 
   3  11   8        2.90        4.25     11.56 o 
  -7  12   8       18.55       22.05     11.95 o 
  -6  12   8       11.17        7.21      8.84 o 
  -5  12   8        4.69       10.08      8.81 o 
  -4  12   8       15.09        9.40      7.59 o 
  -3  12   8        0.48       -4.32      6.30 o 
  -2  12   8      405.78      379.61     13.61 o 
  -1  12   8      132.03      137.28     11.54 o 
   0  12   8        0.14        7.60      6.02 o 
   1  12   8        0.01        2.70      6.25 o 
   2  12   8       19.66       20.64      8.50 o 
  -7  13   8        9.51       11.82     16.80 o 
  -6  13   8       42.66       33.77     10.95 o 
  -5  13   8       12.79        6.81      9.10 o 
  -4  13   8       43.92       54.61     12.14 o 
  -3  13   8       39.65       46.77      9.22 o 
  -2  13   8       99.31      123.12     19.17 o 
  -1  13   8      119.38      125.15     10.49 o 
   0  13   8       29.18       24.81      7.70 o 
   1  13   8        5.77        4.51      6.89 o 
   2  13   8        0.40        1.37      8.01 o 
  -6  14   8      139.78      142.99     16.56 o 
  -5  14   8        5.24        1.05      8.34 o 
  -4  14   8        1.00       -3.76      7.32 o 
  -3  14   8        0.69        3.74      7.10 o 
  -2  14   8       81.98       91.60     14.45 o 
  -1  14   8        1.23       16.66      8.03 o 
   0  14   8        6.60        8.40      6.89 o 
   1  14   8        1.10        7.33      7.19 o 
   2  14   8        5.70       14.27      9.81 o 
  -6  15   8       66.46       52.85     19.38 o 
  -5  15   8        0.57       -4.07      8.67 o 
  -4  15   8        0.40       -0.97      9.14 o 
  -3  15   8        0.18        1.37      8.01 o 
  -2  15   8       28.26       24.89      9.17 o 
  -1  15   8        0.00        7.43      8.48 o 
   0  15   8        3.32        2.93      8.39 o 
   1  15   8        0.02        0.73      7.18 o 
   2  15   8        8.46       11.99      9.96 o 
  -5  16   8       16.15        7.46     10.34 o 
  -4  16   8        0.70        1.72      9.98 o 
  -3  16   8        7.18       -8.88      8.88 o 
  -2  16   8        4.44       12.65      8.70 o 
  -1  16   8        4.34       12.60      9.43 o 
   0  16   8       26.42       30.89     11.01 o 
   1  16   8        2.29       -4.62      9.50 o 
  -4  17   8       12.34       11.16     10.72 o 
  -3  17   8       20.44       21.38     10.92 o 
  -2  17   8        0.02       -8.15     14.95 o 
  -1  17   8        3.87        6.05      9.45 o 
   0  17   8        0.80       10.59     10.25 o 
  -3  18   8       58.61       25.42     37.24 o 
  -2  18   8       25.14       25.31     13.77 o 
  -1  18   8        7.53       13.42     15.82 o 
  -8   1   9       19.54        0.41      9.50 o 
  -7   1   9       35.28       22.38      9.99 o 
  -6   1   9        0.26       -7.43      7.83 o 
  -5   1   9       23.35       39.11      8.17 o 
  -4   1   9        4.46        6.32      5.17 o 
  -3   1   9        4.47       -0.10      4.32 o 
  -2   1   9        1.67        2.16      4.59 o 
  -1   1   9       43.47       52.02      8.11 o 
   0   1   9      128.70      139.38     11.02 o 
   1   1   9       25.22       17.25      5.48 o 
   2   1   9       11.38       15.65      7.38 o 
   3   1   9        0.88        5.08     11.20 o 
  -8   2   9        0.03       -3.90      9.23 o 
  -7   2   9       22.49       14.39      9.25 o 
  -6   2   9        5.08       10.94      6.60 o 
  -5   2   9       27.37       19.87      6.92 o 
  -4   2   9      220.85      220.90     20.58 o 
  -3   2   9       33.82       26.97      6.07 o 
  -2   2   9        1.46        2.79      4.70 o 
  -1   2   9       24.13       30.30      6.68 o 
   0   2   9      259.92      252.94     15.27 o 
   1   2   9       18.37       16.16      7.02 o 
   2   2   9        0.94        4.06      5.66 o 
   3   2   9        1.77        6.38      6.61 o 
  -8   3   9       16.34        5.18     11.22 o 
  -7   3   9        0.09       -7.46      8.23 o 
  -6   3   9        2.54       -2.33      6.23 o 
  -5   3   9       68.92       74.42     12.43 o 
  -4   3   9       37.12       38.04      6.98 o 
  -3   3   9        0.80        0.12      4.20 o 
  -2   3   9      301.54      295.65     20.51 o 
  -1   3   9       91.83      110.05     10.16 o 
   0   3   9      503.84      436.57     27.28 o 
   1   3   9        5.17        4.71      5.33 o 
   2   3   9        5.68       10.90      5.87 o 
   3   3   9       30.94       42.93     12.35 o 
  -8   4   9       10.22        9.75     21.55 o 
  -7   4   9        2.05       -5.09      8.59 o 
  -6   4   9       15.03       14.92      7.94 o 
  -5   4   9        2.84       -2.85      4.87 o 
  -4   4   9       85.96       84.39      9.21 o 
  -3   4   9        0.02        0.19      4.59 o 
  -2   4   9       42.22       42.45      7.04 o 
  -1   4   9      262.13      271.91     15.97 o 
   0   4   9        1.99        4.29      4.63 o 
   1   4   9       10.93       15.45      5.52 o 
   2   4   9        7.12       10.24      5.80 o 
   3   4   9       23.71       26.48      7.91 o 
  -8   5   9        3.79       -3.11     15.19 o 
  -7   5   9        0.07       -7.96      7.96 o 
  -6   5   9       66.11       53.97     10.31 o 
  -5   5   9       37.46       45.77      7.80 o 
  -4   5   9        1.54        3.32      4.14 o 
  -3   5   9        6.60        7.55      4.97 o 
  -2   5   9       19.88       23.31      6.51 o 
  -1   5   9      102.59      100.77      9.63 o 
   0   5   9       51.22       59.35      7.08 o 
   1   5   9        7.61        9.24      5.26 o 
   2   5   9        6.59        7.72      5.89 o 
   3   5   9       25.14       28.50      8.13 o 
  -8   6   9        2.00        3.28     16.26 o 
  -7   6   9       20.68       32.85     13.28 o 
  -6   6   9       59.59       60.02     10.63 o 
  -5   6   9       32.97       34.57      6.99 o 
  -4   6   9       43.80       45.72      6.94 o 
  -3   6   9       30.71       30.83      6.62 o 
  -2   6   9      114.45      120.23     10.29 o 
  -1   6   9      502.12      517.99     30.04 o 
   0   6   9        4.69        7.20      4.75 o 
   1   6   9        4.56        4.54      4.66 o 
   2   6   9        0.70        0.06      5.34 o 
   3   6   9       52.11       59.01     20.35 o 
  -7   7   9       12.01       16.91     13.38 o 
  -6   7   9       97.20       81.83     14.47 o 
  -5   7   9       35.56       39.13      7.06 o 
  -4   7   9        1.41       -2.02      4.54 o 
  -3   7   9       32.48       32.59      6.23 o 
  -2   7   9        3.39        6.14      4.52 o 
  -1   7   9      141.97      159.35     10.71 o 
   0   7   9        8.10       11.31      5.89 o 
   1   7   9       83.25       90.58      9.53 o 
   2   7   9        0.48        1.62      8.15 o 
   3   7   9        0.01       -5.51     12.89 o 
  -7   8   9      141.57      146.81     59.77 o 
  -6   8   9       62.38       47.97     14.40 o 
  -5   8   9       25.00       26.83      6.68 o 
  -4   8   9       16.89       22.77      6.02 o 
  -3   8   9       33.11       39.14      6.59 o 
  -2   8   9      163.94      183.47     10.29 o 
  -1   8   9        1.57       -1.71      4.21 o 
   0   8   9        9.97        9.28      5.92 o 
   1   8   9       11.06        8.05      5.55 o 
   2   8   9        2.95        0.20      8.24 o 
  -7   9   9       22.57       21.36     14.42 o 
  -6   9   9       15.87       13.86     17.87 o 
  -5   9   9       22.21       17.03      8.93 o 
  -4   9   9       19.40       24.24      6.45 o 
  -3   9   9      379.02      389.71     25.52 o 
  -2   9   9      119.04      139.34      9.83 o 
  -1   9   9        5.45       15.11      5.30 o 
   0   9   9       31.60       38.05      8.13 o 
   1   9   9       28.33       27.18      8.75 o 
   2   9   9      140.56      175.00     18.94 o 
  -7  10   9      111.07      177.92     36.71 o 
  -6  10   9      102.99       92.88     17.53 o 
  -5  10   9        0.16       -7.81      7.81 o 
  -4  10   9       92.46      105.59     12.58 o 
  -3  10   9        2.26        4.39      4.43 o 
  -2  10   9      193.14      209.83     11.24 o 
  -1  10   9        5.28        2.92      4.76 o 
   0  10   9        3.38        4.25      7.65 o 
   1  10   9        1.25       -6.90      7.96 o 
   2  10   9       33.17       79.20     26.11 o 
  -6  11   9        9.04       -5.46     10.03 o 
  -5  11   9       38.02       32.80     10.27 o 
  -4  11   9       12.24        8.63      7.56 o 
  -3  11   9        6.63        7.55      4.83 o 
  -2  11   9        8.15       13.59      5.14 o 
  -1  11   9        0.12        2.30      4.67 o 
   0  11   9        0.75       -5.85      7.35 o 
   1  11   9        8.46        2.05      7.68 o 
   2  11   9       19.09       40.09     22.17 o 
  -6  12   9        0.70       -7.99     10.31 o 
  -5  12   9        9.31       14.22      8.74 o 
  -4  12   9       24.98       27.00      8.93 o 
  -3  12   9        2.46       -1.36      7.42 o 
  -2  12   9       44.55       43.12      7.30 o 
  -1  12   9        0.00        4.89      5.29 o 
   0  12   9        2.88        3.60      7.26 o 
   1  12   9      136.14      198.01     17.26 o 
  -6  13   9        0.04        9.10     14.23 o 
  -5  13   9        4.94       28.98     15.43 o 
  -4  13   9       40.08       31.39     10.24 o 
  -3  13   9       64.45       77.43     12.15 o 
  -2  13   9       35.59       48.98     11.31 o 
  -1  13   9       37.64       43.21      7.40 o 
   0  13   9        9.63        7.67      6.96 o 
   1  13   9        1.28       -3.78      7.77 o 
  -5  14   9       20.39       15.65     10.59 o 
  -4  14   9      237.96      293.88     41.35 o 
  -3  14   9       51.48       67.52     23.13 o 
  -2  14   9       34.91       50.97     14.09 o 
  -1  14   9        9.75       28.20      9.43 o 
   0  14   9        4.51       13.47      7.92 o 
  -5  15   9       12.55        9.24     13.48 o 
  -4  15   9       50.46       52.72     11.06 o 
  -3  15   9       43.82       44.15     11.44 o 
  -2  15   9        3.23        2.94      8.80 o 
  -1  15   9        4.36       12.98      9.19 o 
   0  15   9       10.44       17.04     11.87 o 
  -4  16   9       31.42       23.90     20.27 o 
  -3  16   9        0.49       -0.21     13.82 o 
  -2  16   9       24.92       17.10     26.48 o 
  -1  16   9        2.04        9.95     15.29 o 
  -7   0  10       17.99       13.42     20.80 o 
  -6   0  10      134.72      145.62     42.75 o 
  -5   0  10      153.43      155.31     17.64 o 
  -4   0  10       90.16       99.37     14.84 o 
  -3   0  10       66.47       67.91     11.82 o 
  -2   0  10        0.00       -3.30      6.92 o 
  -1   0  10       75.21       98.05     26.48 o 
   0   0  10      116.65      141.88     19.70 o 
   1   0  10       25.35       22.67      8.24 o 
   2   0  10        0.00        1.02      8.64 o 
  -7   1  10        0.08      -11.51     11.51 o 
  -6   1  10        1.46        9.57      8.85 o 
  -5   1  10      102.77       94.72     14.73 o 
  -4   1  10        3.22        7.68      5.39 o 
  -3   1  10        1.30       -1.28      4.93 o 
  -2   1  10        0.72        1.97      4.75 o 
  -1   1  10        5.28        6.40      5.30 o 
   0   1  10       24.24       27.43      6.58 o 
   1   1  10       36.87       31.83      6.47 o 
   2   1  10        7.96        9.59      6.72 o 
  -7   2  10        1.84      -10.55     10.55 o 
  -6   2  10       24.09       38.30     13.09 o 
  -5   2  10        3.52       -0.79      5.95 o 
  -4   2  10        0.40       -4.49      4.49 o 
  -3   2  10       13.87       11.25      5.66 o 
  -2   2  10        8.99       12.26      5.37 o 
  -1   2  10      107.21      129.69     12.61 o 
   0   2  10       15.40       15.55      5.35 o 
   1   2  10        1.30        1.72      4.44 o 
   2   2  10        3.87        4.44      8.89 o 
  -7   3  10       21.33        7.16     14.06 o 
  -6   3  10        0.43       -0.10      8.08 o 
  -5   3  10      196.90      192.33     14.79 o 
  -4   3  10       48.83       53.40      7.04 o 
  -3   3  10       87.12       98.63     10.20 o 
  -2   3  10      417.16      431.76     31.07 o 
  -1   3  10       18.59       25.15      6.21 o 
   0   3  10        1.28        3.50      5.18 o 
   1   3  10       30.73       31.63      6.83 o 
   2   3  10       18.28       23.35      9.22 o 
  -7   4  10        1.00       -2.62     12.90 o 
  -6   4  10        8.46       -2.13      8.35 o 
  -5   4  10       13.51       14.09      6.92 o 
  -4   4  10        0.03       -2.16      5.19 o 
  -3   4  10      160.21      171.29     15.81 o 
  -2   4  10      115.44      127.26     11.58 o 
  -1   4  10       27.75       28.41      6.89 o 
   0   4  10        2.68       -0.50      4.47 o 
   1   4  10        0.00       -0.88      4.72 o 
   2   4  10       51.04       49.66     13.46 o 
  -7   5  10       32.67       29.84     19.24 o 
  -6   5  10        0.26       -2.44      8.42 o 
  -5   5  10       35.57       37.42      8.44 o 
  -4   5  10        4.01        1.31      5.03 o 
  -3   5  10       52.56       58.05      8.68 o 
  -2   5  10       88.35      100.17     10.40 o 
  -1   5  10      109.81      137.98     12.00 o 
   0   5  10        0.15       -0.41      4.28 o 
   1   5  10        8.89        7.87      5.99 o 
   2   5  10        0.03        6.89      9.56 o 
  -7   6  10       19.54       30.13     16.88 o 
  -6   6  10       19.18        9.98      8.88 o 
  -5   6  10       18.68       20.19      7.27 o 
  -4   6  10        0.00        0.12      5.30 o 
  -3   6  10      475.25      484.36     27.19 o 
  -2   6  10      183.90      193.11     20.39 o 
  -1   6  10      129.97      135.38     13.57 o 
   0   6  10       34.49       29.43      6.29 o 
   1   6  10        2.07        0.64      6.05 o 
   2   6  10       42.32       36.28     13.27 o 
  -7   7  10       34.00       33.68     14.40 o 
  -6   7  10       11.07        4.93     11.57 o 
  -5   7  10      142.02      158.54     18.26 o 
  -4   7  10      111.29      117.50     12.27 o 
  -3   7  10       14.78       15.74      6.00 o 
  -2   7  10      183.98      197.83     13.77 o 
  -1   7  10        0.76        2.19      5.36 o 
   0   7  10        2.30        8.55      5.08 o 
   1   7  10       14.24       20.48      7.08 o 
  -6   8  10       38.65       25.70     11.35 o 
  -5   8  10        5.68        2.59      5.56 o 
  -4   8  10       17.11       23.09      7.25 o 
  -3   8  10       35.35       30.57      7.48 o 
  -2   8  10        0.71        0.00      5.39 o 
  -1   8  10        5.78        5.32      5.38 o 
   0   8  10       46.67       53.18      7.47 o 
   1   8  10       15.27       12.74      7.14 o 
  -6   9  10       11.36       13.85     10.54 o 
  -5   9  10        5.57        3.53      8.56 o 
  -4   9  10       30.42       29.03      8.17 o 
  -3   9  10        0.00       -4.60      5.10 o 
  -2   9  10       91.44       98.27     10.32 o 
  -1   9  10       11.93       16.47      6.00 o 
   0   9  10        0.66       -1.78      4.90 o 
   1   9  10       48.16       24.37      9.89 o 
  -6  10  10        1.70       -5.91     10.28 o 
  -5  10  10        4.26       -2.14      8.98 o 
  -4  10  10      353.84      373.89     49.51 o 
  -3  10  10      234.29      231.56     17.62 o 
  -2  10  10       44.34       55.41      8.52 o 
  -1  10  10        5.00        1.40      5.16 o 
   0  10  10        9.43       13.25      6.86 o 
   1  10  10       11.56        5.52      8.43 o 
  -5  11  10        8.05        4.42     10.20 o 
  -4  11  10       24.11       12.22     10.29 o 
  -3  11  10       22.77       22.47      7.09 o 
  -2  11  10        0.96        1.16      4.90 o 
  -1  11  10        1.29       -3.41      6.09 o 
   0  11  10        0.30        0.97      9.23 o 
  -5  12  10        2.33       -7.79     13.39 o 
  -4  12  10      361.69      389.39     45.50 o 
  -3  12  10      303.51      328.85     25.99 o 
  -2  12  10        1.09       -2.57      5.25 o 
  -1  12  10        0.33        7.36      6.60 o 
   0  12  10        3.45       15.02      8.69 o 
  -4  13  10       57.84       13.43     13.58 o 
  -3  13  10        0.07       -0.65      9.52 o 
  -2  13  10        2.25        9.69     16.88 o 
  -1  13  10        4.40        8.96      7.63 o 
  -3  14  10        9.25        2.28     10.78 o 
  -6   1  11       61.04       58.54     12.73 o 
  -5   1  11        3.17       -5.01      5.01 o 
  -4   1  11        2.48       -2.21      4.68 o 
  -3   1  11       19.53       10.58      6.19 o 
  -2   1  11      164.69      181.28     15.23 o 
  -1   1  11       31.74       33.00      7.31 o 
   0   1  11        0.00        3.71      5.37 o 
  -6   2  11        1.48       -6.48      8.27 o 
  -5   2  11        3.12       -2.23      5.58 o 
  -4   2  11       25.01       29.78      6.97 o 
  -3   2  11       46.19       42.19      7.96 o 
  -2   2  11       61.28       61.17      8.37 o 
  -1   2  11        0.46       -0.02      5.01 o 
   0   2  11       10.83       14.11      6.43 o 
  -6   3  11       95.51      102.13     18.40 o 
  -5   3  11        4.82       -5.58      5.75 o 
  -4   3  11       55.99       54.14      7.29 o 
  -3   3  11        0.41       -3.53      5.34 o 
  -2   3  11      185.21      205.32     19.29 o 
  -1   3  11        1.44       -1.67      5.05 o 
   0   3  11        1.42       -0.39      5.36 o 
  -6   4  11        3.59       -7.59      9.86 o 
  -5   4  11        0.35       -5.10      6.20 o 
  -4   4  11       47.74       52.29      8.31 o 
  -3   4  11      124.89      116.91     13.86 o 
  -2   4  11      108.45      132.75     12.14 o 
  -1   4  11        5.74        7.05      5.43 o 
   0   4  11        0.74       -4.48      7.40 o 
  -6   5  11       12.97        8.03     11.76 o 
  -5   5  11        4.26       -3.31      6.08 o 
  -4   5  11       63.91       67.93      9.85 o 
  -3   5  11      139.22      157.32     16.42 o 
  -2   5  11        2.40       -1.14      5.27 o 
  -1   5  11        0.01       -0.34      5.12 o 
   0   5  11        2.24       -4.43      6.72 o 
  -5   6  11        2.96       -3.21      6.54 o 
  -4   6  11       18.42       25.25      7.14 o 
  -3   6  11      250.05      280.51     20.53 o 
  -2   6  11        4.44        0.33      5.50 o 
  -1   6  11        4.96        2.45      6.04 o 
   0   6  11        6.28        9.45      8.46 o 
  -5   7  11        7.37        7.01      7.87 o 
  -4   7  11       73.79       69.16     15.83 o 
  -3   7  11        4.99        9.71      6.14 o 
  -2   7  11        4.72        4.89      5.79 o 
  -1   7  11        7.01        8.50      6.27 o 
  -5   8  11       57.87       56.05     11.86 o 
  -4   8  11        0.03       -6.07      6.07 o 
  -3   8  11       16.19       15.83      6.74 o 
  -2   8  11        3.91        5.51      6.09 o 
  -1   8  11       36.71       40.09      9.54 o 
  -4   9  11      121.59      131.29     16.61 o 
  -3   9  11        0.80        6.10      6.60 o 
  -2   9  11       12.34        8.83      7.28 o 
  -1   9  11       14.49       18.38     13.32 o 
  -3  10  11        1.48       -4.76      6.12 o 
  -2  10  11        6.63        0.94      7.13 o 
                                                 
